# Supplementary material for: A plausible mechanism for auxin patterning along the developing root
Source: BMC Syst Biol. 2010 Jul 21;4:98. doi: 10.1186/1752-0509-4-98 (PMC2921385; doi:10.1186/1752-0509-4-98)
Supplement: Additional file 2 — The 1D extended model in Mathematica. The Mathematica file implementing the 1D extended model described in the main text. [file 1752-0509-4-98-S2.NB]

(* Content-type: application/mathematica *)

(*** Wolfram Notebook File ***)
(* http://www.wolfram.com/nb *)

(* CreatedBy='Mathematica 6.0' *)

(*CacheID: 234*)
(* Internal cache information:
NotebookFileLineBreakTest
NotebookFileLineBreakTest
NotebookDataPosition[       145,          7]
NotebookDataLength[    133540,       3629]
NotebookOptionsPosition[    130676,       3542]
NotebookOutlinePosition[    131019,       3557]
CellTagsIndexPosition[    130976,       3554]
WindowFrame->Normal
ContainsDynamic->False*)

(* Beginning of Notebook Content *)
Notebook[{

Cell[CellGroupData[{
Cell[TextData[StyleBox["Model of auxin distribution in cell strand",
 FontSize->14,
 FontColor->RGBColor[1, 0, 0]]], "Title",
 CellChangeTimes->{{3.466691556832567*^9, 3.4666915677595673`*^9}, {
  3.4666917310075674`*^9, 3.466691735740567*^9}, {3.466691779793567*^9, 
  3.4666918105745673`*^9}}],

Cell[BoxData[
 RowBox[{
  RowBox[{"<<", 
   RowBox[{"C", ":", 
    RowBox[{
     RowBox[{
      RowBox[{"\\", "Program"}], " ", 
      RowBox[{"Files", "\\", "Plenum", "\\", "Plenum"}]}], "-", "15", "-", 
     "Win", "-", 
     RowBox[{"Math5", 
      RowBox[{".2", "\\", 
       RowBox[{"Plenum", ".", "m"}]}]}]}]}]}], ";"}]], "Input",
 CellChangeTimes->{{3.4666914905295672`*^9, 3.4666915113805676`*^9}, 
   3.4666917396075673`*^9}]
}, Open  ]],

Cell[CellGroupData[{

Cell[TextData[StyleBox["Model Parameters",
 FontSize->14,
 FontColor->RGBColor[1, 0, 0]]], "Title",
 CellChangeTimes->{{3.466691556832567*^9, 3.4666915677595673`*^9}, {
  3.4666917310075674`*^9, 3.466691735740567*^9}}],

Cell[BoxData[
 RowBox[{
  RowBox[{"yIsActive", " ", "=", " ", "True"}], ";", " ", 
  RowBox[{"(*", 
   RowBox[{
    RowBox[{"Change", " ", "here", " ", "to", " ", "False"}], " ", ",", " ", 
    RowBox[{
    "if", " ", "you", " ", "want", " ", "no", " ", "Y", " ", "effect"}]}], 
   "*)"}]}]], "Input"],

Cell[BoxData[
 RowBox[{
  RowBox[{"gSetParamsIndex", " ", "=", " ", "2"}], ";"}]], "Input"],

Cell[BoxData[
 RowBox[{
  RowBox[{"gGrowthModelMult", " ", "=", " ", "1"}], ";"}]], "Input"],

Cell[BoxData[{
 RowBox[{
  RowBox[{"gShootID", " ", "=", " ", 
   RowBox[{"-", "10000"}]}], ";"}], "\[IndentingNewLine]", 
 RowBox[{
  RowBox[{"gGroundID", " ", "=", " ", 
   RowBox[{"-", "20000"}]}], ";"}], "\[IndentingNewLine]", 
 RowBox[{
  RowBox[{
   RowBox[{"gCellCyleTime", " ", "=", " ", "10000"}], ";"}], 
  RowBox[{"(*", 
   RowBox[{
    RowBox[{"10000", "  ", "200"}], ",", "2000", ",", "20000"}], 
   "*)"}]}], "\[IndentingNewLine]", 
 RowBox[{
  RowBox[{
   RowBox[{"growthConst", " ", "=", " ", 
    RowBox[{"1", "/", "gCellCyleTime"}]}], ";"}], 
  RowBox[{"(*", 
   RowBox[{"1", ";", "0.00016", ";"}], "*)"}]}], "\[IndentingNewLine]", 
 RowBox[{
  RowBox[{"growthStopConst", " ", "=", " ", "10"}], 
  ";"}], "\[IndentingNewLine]", 
 RowBox[{
  RowBox[{"limitCellLoc", " ", "=", " ", "20"}], 
  ";"}], "\[IndentingNewLine]", 
 RowBox[{
  RowBox[{"stopGrowthConst", " ", "=", " ", "1"}], ";", 
  RowBox[{"(*", 
   RowBox[{"0.001", ",", "0.00025", ",", " ", "10"}], "*)"}], 
  "\[IndentingNewLine]", 
  RowBox[{"deathConst", " ", "=", " ", "0"}], ";"}], "\[IndentingNewLine]", 
 RowBox[{
  RowBox[{"gLimitCellRad", " ", "=", " ", "1"}], ";"}], "\[IndentingNewLine]",
 
 RowBox[{
  RowBox[{
   RowBox[{"gDivideTemp", " ", "=", " ", "0.01"}], 
   RowBox[{"(*", 
    RowBox[{"0.1", ",", "0.001"}], "*)"}], ";"}], 
  "\[IndentingNewLine]"}], "\[IndentingNewLine]", 
 RowBox[{
  RowBox[{
   RowBox[{"If", "[", 
    RowBox[{
     RowBox[{"gSetParamsIndex", " ", "\[Equal]", " ", "1"}], ",", 
     "\[IndentingNewLine]", 
     RowBox[{
      RowBox[{"pt", " ", "=", " ", "0.08"}], ";", "\[IndentingNewLine]", 
      RowBox[{"k0", " ", "=", " ", "0.25"}], ";", "\[IndentingNewLine]", 
      RowBox[{"kd", " ", "=", "0.0045"}], ";", "\[IndentingNewLine]", 
      RowBox[{"\[Alpha]", " ", "=", " ", "1"}], ";", "\[IndentingNewLine]", 
      RowBox[{"p1", " ", "=", " ", "2"}], ";", "\[IndentingNewLine]", 
      RowBox[{"p2", " ", "=", " ", "10"}], ";", "\[IndentingNewLine]", 
      RowBox[{"q11", " ", "=", " ", "1"}], ";", "\[IndentingNewLine]", 
      RowBox[{"q12", " ", "=", " ", "100"}], ";", "\[IndentingNewLine]", 
      RowBox[{"q2", " ", "=", " ", "3"}], ";"}], "\[IndentingNewLine]", ",", 
     "\[IndentingNewLine]", 
     RowBox[{
      RowBox[{"pt", " ", "=", " ", "0.0665"}], ";", "\[IndentingNewLine]", 
      RowBox[{"k0", " ", "=", " ", "0.193"}], ";", "\[IndentingNewLine]", 
      RowBox[{"kd", " ", "=", "0.0043"}], ";", "\[IndentingNewLine]", 
      RowBox[{"\[Alpha]", " ", "=", " ", "0.8"}], ";", "\[IndentingNewLine]", 
      
      RowBox[{"p1", " ", "=", " ", "2.13"}], ";", "\[IndentingNewLine]", 
      RowBox[{"p2", " ", "=", " ", "4"}], ";", "\[IndentingNewLine]", 
      RowBox[{"q11", " ", "=", " ", "1"}], ";", "\[IndentingNewLine]", 
      RowBox[{"q12", " ", "=", " ", "6.73"}], ";", "\[IndentingNewLine]", 
      RowBox[{"q2", " ", "=", " ", "3.21"}], ";"}]}], "\[IndentingNewLine]", 
    "]"}], ";"}], "\[IndentingNewLine]", 
  RowBox[{"(*", " ", 
   RowBox[{
   "The", " ", "function", " ", "of", " ", "auxin", " ", "regulation", " ", 
    "of", " ", "its", " ", "own", " ", "active", " ", "transport"}], " ", 
   "*)"}]}], "\[IndentingNewLine]", 
 RowBox[{
  RowBox[{
   RowBox[{
    RowBox[{"func", "[", "aux_", "]"}], ":=", 
    RowBox[{
     FractionBox[
      SuperscriptBox[
       RowBox[{"(", 
        FractionBox["aux", "q11"], ")"}], "p1"], 
      RowBox[{"1", "+", 
       SuperscriptBox[
        RowBox[{"(", 
         FractionBox["aux", "q12"], ")"}], "p1"]}]], 
     FractionBox["1", 
      RowBox[{"1", "+", 
       SuperscriptBox[
        RowBox[{"(", 
         FractionBox["aux", "q2"], ")"}], "p2"]}]]}]}], ";"}], 
  "\[IndentingNewLine]", "\[IndentingNewLine]", 
  "\[IndentingNewLine]"}], "\[IndentingNewLine]", 
 RowBox[{
  RowBox[{
   RowBox[{"gRangeParam", " ", "=", " ", "0.2"}], ";"}], 
  "\[IndentingNewLine]"}], "\[IndentingNewLine]", 
 RowBox[{
  RowBox[{"(*", " ", 
   RowBox[{"auxin", " ", "flow", " ", "from", " ", "the", " ", "shoot"}], " ",
    "*)"}]}]}], "Input",
 CellChangeTimes->{{3.4666918172125673`*^9, 3.466691983557567*^9}, {
  3.466692259938567*^9, 3.4666922776445675`*^9}, {3.466692334332567*^9, 
  3.466692341490567*^9}}],

Cell[BoxData[
 RowBox[{
  RowBox[{"gInfluxInitialVal", " ", "=", " ", "0.58"}], ";"}]], "Input"],

Cell[BoxData[
 RowBox[{
  RowBox[{
   RowBox[{"influxTimeDerv", "[", "t_", "]"}], ":=", " ", 
   FractionBox["0.17", "gCellCyleTime"]}], ";"}]], "Input",
 CellChangeTimes->{{3.466692353439567*^9, 3.466692358582567*^9}}],

Cell[BoxData[
 RowBox[{
  RowBox[{"(*", " ", 
   RowBox[{"substance", " ", "Y", " ", "synthesis"}], " ", "*)"}], 
  "\[IndentingNewLine]", 
  RowBox[{
   RowBox[{
    RowBox[{"\[Beta]", " ", "=", "1.5"}], ";"}], "\[IndentingNewLine]", 
   "\[IndentingNewLine]", 
   RowBox[{"If", "[", 
    RowBox[{
     RowBox[{"gSetParamsIndex", " ", "\[Equal]", " ", "1"}], ",", 
     "\[IndentingNewLine]", 
     RowBox[{
      RowBox[{"pty", " ", "=", " ", 
       RowBox[{"2", "pt"}]}], ";"}], "\[IndentingNewLine]", ",", 
     "\[IndentingNewLine]", 
     RowBox[{
      RowBox[{"pty", " ", "=", " ", "0.1"}], ";"}]}], "\[IndentingNewLine]", 
    "]"}]}]}]], "Input",
 CellChangeTimes->{{3.466692319119567*^9, 3.466692320760567*^9}}],

Cell[BoxData[
 RowBox[{
  RowBox[{"yProdFunc", "[", "auxinDiff_", "]"}], ":=", 
  RowBox[{"Module", "[", 
   RowBox[{
    RowBox[{"{", "}"}], ",", "\[IndentingNewLine]", 
    RowBox[{"If", "[", 
     RowBox[{"yIsActive", ",", 
      RowBox[{"\[Beta]", "*", 
       RowBox[{"grammarSigmoid", "[", 
        RowBox[{
         RowBox[{"auxinDiff", "-", "10"}], ",", "0.1"}], "]"}]}], ",", "0"}], 
     "]"}]}], "\[IndentingNewLine]", "]"}]}]], "Input"],

Cell[BoxData[
 StyleBox[
  RowBox[{"(*", 
   RowBox[{
   "Auxin", " ", "regulation", " ", "of", " ", "substance", " ", "Y", " ", 
    "degradation"}], "*)"}],
  FontColor->RGBColor[0.5, 0, 0.5]]], "Input",
 CellChangeTimes->{{3.466692103888567*^9, 3.466692117369567*^9}}],

Cell[BoxData[
 RowBox[{
  RowBox[{"auxinBindYFunc", "[", "a_", "]"}], ":=", " ", 
  RowBox[{"Module", "[", 
   RowBox[{
    RowBox[{"{", 
     RowBox[{"p1", ",", "p2"}], "}"}], ",", "\[IndentingNewLine]", 
    "\[IndentingNewLine]", 
    RowBox[{"If", "[", 
     RowBox[{"yIsActive", ",", "\[IndentingNewLine]", 
      RowBox[{"If", "[", 
       RowBox[{
        RowBox[{"gSetParamsIndex", " ", "\[Equal]", " ", "1"}], ",", 
        "\[IndentingNewLine]", 
        RowBox[{
         FractionBox[
          SuperscriptBox[
           RowBox[{"(", 
            FractionBox["a", 
             SubscriptBox["k", "y"]], ")"}], 
           SubscriptBox["p", "y"]], 
          RowBox[{"1", "+", 
           SuperscriptBox[
            RowBox[{"(", 
             FractionBox["a", 
              SubscriptBox["k", "y"]], ")"}], 
            SubscriptBox["p", "y"]]}]], "/.", 
         RowBox[{"{", 
          RowBox[{
           RowBox[{
            SubscriptBox["k", "y"], "\[Rule]", " ", "100"}], ",", 
           RowBox[{
            SubscriptBox["p", "y"], "\[Rule]", " ", "1"}]}], "}"}]}], 
        "\[IndentingNewLine]", ",", "\[IndentingNewLine]", 
        RowBox[{
         RowBox[{"(", 
          RowBox[{"0.0045", "+", 
           FractionBox[
            RowBox[{
             RowBox[{
              SubscriptBox["k", "deg"], "[", "0", "]"}], 
             SuperscriptBox[
              RowBox[{"(", 
               FractionBox["a", 
                RowBox[{
                 SubscriptBox["k", "deg"], "[", "1", "]"}]], ")"}], "p1"]}], 
            RowBox[{"1", "+", 
             SuperscriptBox[
              RowBox[{"(", 
               FractionBox["a", 
                RowBox[{
                 SubscriptBox["k", "deg"], "[", "2", "]"}]], ")"}], 
              "p2"]}]]}], ")"}], "/.", 
         RowBox[{"{", 
          RowBox[{
           RowBox[{
            RowBox[{
             SubscriptBox["k", "deg"], "[", "0", "]"}], "->", " ", "0.3"}], 
           ",", 
           RowBox[{
            RowBox[{
             SubscriptBox["k", "deg"], "[", "1", "]"}], "->", " ", "3.5"}], 
           ",", 
           RowBox[{
            RowBox[{
             SubscriptBox["k", "deg"], "[", "2", "]"}], "->", " ", "0.5"}], 
           ",", 
           RowBox[{"p1", "->", " ", "4"}], ",", 
           RowBox[{"p2", "->", " ", "1"}]}], "}"}]}]}], "]"}], ",", "0"}], 
     "]"}]}], "]"}]}]], "Input",
 CellChangeTimes->{{3.4666920008215675`*^9, 3.4666920201535673`*^9}}],

Cell[CellGroupData[{

Cell[BoxData[
 RowBox[{"Plot", "[", 
  RowBox[{
   RowBox[{"auxinBindYFunc", "[", "a", "]"}], " ", ",", 
   RowBox[{"{", 
    RowBox[{"a", ",", "0", ",", "30"}], "}"}]}], "]"}]], "Input"],

Cell[GraphicsData["PostScript", "\<\
%!
%%Creator: Mathematica
%%AspectRatio: .61803 
MathPictureStart
/Mabs {
Mgmatrix idtransform
Mtmatrix dtransform
} bind def
/Mabsadd { Mabs
3 -1 roll add
3 1 roll add
exch } bind def
%% Graphics
%%IncludeResource: font Courier
%%IncludeFont: Courier
/Courier findfont 10  scalefont  setfont
% Scaling calculations
0.0238095 0.031746 0.0147151 0.036038 [
[.18254 .00222 -3 -9 ]
[.18254 .00222 3 0 ]
[.34127 .00222 -6 -9 ]
[.34127 .00222 6 0 ]
[.5 .00222 -6 -9 ]
[.5 .00222 6 0 ]
[.65873 .00222 -6 -9 ]
[.65873 .00222 6 0 ]
[.81746 .00222 -6 -9 ]
[.81746 .00222 6 0 ]
[.97619 .00222 -6 -9 ]
[.97619 .00222 6 0 ]
[.01131 .10481 -18 -4.5 ]
[.01131 .10481 0 4.5 ]
[.01131 .19491 -6 -4.5 ]
[.01131 .19491 0 4.5 ]
[.01131 .285 -18 -4.5 ]
[.01131 .285 0 4.5 ]
[.01131 .3751 -12 -4.5 ]
[.01131 .3751 0 4.5 ]
[.01131 .46519 -24 -4.5 ]
[.01131 .46519 0 4.5 ]
[.01131 .55529 -12 -4.5 ]
[.01131 .55529 0 4.5 ]
[ 0 0 0 0 ]
[ 1 .61803 0 0 ]
] MathScale
% Start of Graphics
1 setlinecap
1 setlinejoin
newpath
0 g
.25 Mabswid
[ ] 0 setdash
.18254 .01472 m
.18254 .02097 L
s
[(5)] .18254 .00222 0 1 Mshowa
.34127 .01472 m
.34127 .02097 L
s
[(10)] .34127 .00222 0 1 Mshowa
.5 .01472 m
.5 .02097 L
s
[(15)] .5 .00222 0 1 Mshowa
.65873 .01472 m
.65873 .02097 L
s
[(20)] .65873 .00222 0 1 Mshowa
.81746 .01472 m
.81746 .02097 L
s
[(25)] .81746 .00222 0 1 Mshowa
.97619 .01472 m
.97619 .02097 L
s
[(30)] .97619 .00222 0 1 Mshowa
.125 Mabswid
.05556 .01472 m
.05556 .01847 L
s
.0873 .01472 m
.0873 .01847 L
s
.11905 .01472 m
.11905 .01847 L
s
.15079 .01472 m
.15079 .01847 L
s
.21429 .01472 m
.21429 .01847 L
s
.24603 .01472 m
.24603 .01847 L
s
.27778 .01472 m
.27778 .01847 L
s
.30952 .01472 m
.30952 .01847 L
s
.37302 .01472 m
.37302 .01847 L
s
.40476 .01472 m
.40476 .01847 L
s
.43651 .01472 m
.43651 .01847 L
s
.46825 .01472 m
.46825 .01847 L
s
.53175 .01472 m
.53175 .01847 L
s
.56349 .01472 m
.56349 .01847 L
s
.59524 .01472 m
.59524 .01847 L
s
.62698 .01472 m
.62698 .01847 L
s
.69048 .01472 m
.69048 .01847 L
s
.72222 .01472 m
.72222 .01847 L
s
.75397 .01472 m
.75397 .01847 L
s
.78571 .01472 m
.78571 .01847 L
s
.84921 .01472 m
.84921 .01847 L
s
.88095 .01472 m
.88095 .01847 L
s
.9127 .01472 m
.9127 .01847 L
s
.94444 .01472 m
.94444 .01847 L
s
.25 Mabswid
0 .01472 m
1 .01472 L
s
.02381 .10481 m
.03006 .10481 L
s
[(2.5)] .01131 .10481 1 0 Mshowa
.02381 .19491 m
.03006 .19491 L
s
[(5)] .01131 .19491 1 0 Mshowa
.02381 .285 m
.03006 .285 L
s
[(7.5)] .01131 .285 1 0 Mshowa
.02381 .3751 m
.03006 .3751 L
s
[(10)] .01131 .3751 1 0 Mshowa
.02381 .46519 m
.03006 .46519 L
s
[(12.5)] .01131 .46519 1 0 Mshowa
.02381 .55529 m
.03006 .55529 L
s
[(15)] .01131 .55529 1 0 Mshowa
.125 Mabswid
.02381 .03273 m
.02756 .03273 L
s
.02381 .05075 m
.02756 .05075 L
s
.02381 .06877 m
.02756 .06877 L
s
.02381 .08679 m
.02756 .08679 L
s
.02381 .12283 m
.02756 .12283 L
s
.02381 .14085 m
.02756 .14085 L
s
.02381 .15887 m
.02756 .15887 L
s
.02381 .17689 m
.02756 .17689 L
s
.02381 .21292 m
.02756 .21292 L
s
.02381 .23094 m
.02756 .23094 L
s
.02381 .24896 m
.02756 .24896 L
s
.02381 .26698 m
.02756 .26698 L
s
.02381 .30302 m
.02756 .30302 L
s
.02381 .32104 m
.02756 .32104 L
s
.02381 .33906 m
.02756 .33906 L
s
.02381 .35708 m
.02756 .35708 L
s
.02381 .39311 m
.02756 .39311 L
s
.02381 .41113 m
.02756 .41113 L
s
.02381 .42915 m
.02756 .42915 L
s
.02381 .44717 m
.02756 .44717 L
s
.02381 .48321 m
.02756 .48321 L
s
.02381 .50123 m
.02756 .50123 L
s
.02381 .51925 m
.02756 .51925 L
s
.02381 .53727 m
.02756 .53727 L
s
.02381 .5733 m
.02756 .5733 L
s
.02381 .59132 m
.02756 .59132 L
s
.02381 .60934 m
.02756 .60934 L
s
.25 Mabswid
.02381 0 m
.02381 .61803 L
s
0 0 m
1 0 L
1 .61803 L
0 .61803 L
closepath
clip
newpath
.5 Mabswid
.02381 .01488 m
.02499 .01488 L
.02605 .01488 L
.02729 .01488 L
.02846 .01488 L
.02954 .01488 L
.03053 .01488 L
.03163 .01488 L
.03279 .01488 L
.03395 .01488 L
.0352 .01488 L
.03638 .01488 L
.03746 .01488 L
.03873 .01488 L
.04011 .01488 L
.04262 .01488 L
.04523 .01488 L
.04759 .01489 L
.05033 .01489 L
.0529 .0149 L
.05748 .01491 L
.06244 .01492 L
.06753 .01495 L
.07312 .01498 L
.07895 .01502 L
.08439 .01508 L
.09413 .0152 L
.10458 .01537 L
.11475 .0156 L
.12582 .01591 L
.14594 .01669 L
.16572 .01777 L
.18672 .01931 L
.20619 .02116 L
.22447 .02331 L
.26316 .02936 L
.3043 .03839 L
.34393 .05007 L
.38203 .06444 L
.42259 .08355 L
.46164 .10607 L
.50314 .1349 L
.54312 .16789 L
.58159 .20486 L
.6225 .25025 L
.66191 .30031 L
.69979 .35469 L
.74013 .41975 L
.77896 .48975 L
.82024 .57255 L
Mistroke
Mfstroke
.82024 .57255 m
.8407 .61803 L
s
% End of Graphics
MathPictureEnd
\
\>"], "Graphics",
 ImageSize->{288, 177.938},
 ImageMargins->{{43, 0}, {0, 0}},
 ImageRegion->{{0, 1}, {0, 1}},
 ImageCache->GraphicsData["CompressedBitmap", "\<\
eJzVmulzFEUYxjt7JEsMflDLLyosR5X3LR7rhSBB1KiooIgKIbAmSAyG4FUq
GimwQHEBRaQQEVFE8YjKKipeeOB9+yV/zLp9TE/Py/POsZny2CKzs0//+un3
7enpaXq3o3Oge1Fv50BPV2dxen/n0u6ermXF9r7+upRtEqKpKIQYKgp5Xquf
mkOt/q82Th6kgs+nqrecGK6UhPcqVYbHK7lQP1ZFWbivkqgMKwNZJaOkrKyh
JPl3XONVx3hVq8GKom5UrcVrNXnVMaALRLmawT2T1f02Rb01i9pwRZRKFWtW
KaksJ6gPWRWO15Y2zItK2cV1eEXPzuHVn7bPGDvjrj6NtZqfZTakCcRnwrOw
1yNQLC+rH0a9KT86v6+bdDe1m6Jq2a8xnstVOvu5ulW82N0qecC53aivYiJr
rwqyHmusvfEVw7opeIsFRma5OjGdbshg9wm2j6qiGgxVIOsi5GvK1rtp6rZW
d/myOzQY/0BfBIsmusPHZGYHsh3wctTRgUz5oK+e4drA6PWHKfDXg35UaDWv
GdtE4KaIbCITOjDcucNMOia/nA7KkrViCEpcx+HpLBNmzNLEu4hNGG8zg7pP
oWNMHvJl7wN5zP4z5UfJN/XQHK3DRBXyQGtOwrVJJTdSl3+B+y/F8n+MOc+P
wuPNPRIYmbVaq/x8LMsHtRNickgLCW2SPOalcpCHShY64EDqiTFZnjXLs/18
/WnyqNLfx0MzLLSXhzosNMRDM+VRSW/ScGfZsz18/dm2/m4emmOddvHQXOu0
k0Yyz57t4OvPt9B2HlpgoW08tNBCW3mobKEtNNwee7aZr7/YQpt4aAnQNmpc
32qtoet7+z+OUsV7CJLnF5p8e21kpqkWA7kL5YLS2IVyFvj2Wd/12rdgIHel
eZjR3HVLxlbsB7brtNkoz8xZr7WYpMnTGSXdb9tY5/YvTdCuWFpAnGimGwDa
WrdbD7kkhfhBLwfaGn403WNzdCEl3A/w1bwTwlfx+AO2nRDoQaA9xuMPAW2Q
prXCng3yTo8AbQWPPwq0h3l8kI3diXMl2x/Qc6WtGAKtYq8bxFcD7T4efxxo
99K01nCDEHsifDmPr2VvN3EkvrXQPfQE0JZplyPUW6I57kmg6UlLHG2K8Mz2
FKh4dzCZGBMCclnqukRPWBWg9SUOZD3Q7uIv5Qag9dLR9DSAlvCeCL+Tx58B
2mIe3wS0HhrxsxEQKUJ4N49vBtodPP4c0Mo8vgVoi2iCWwG0kPdEeBePPw+0
BTy+DWidPP4C0ObTBLdHQKQI4fN4/EWg3a5xb20kZzBvZ83bRnKWdSLBum4H
0G4LtqaczaaWXp4kmv1eAtqtugVveVYt+8vTVquhGfFlYDY3aOZu+yVY6+3k
nfWqL6+Ttrt7ehevAMJFMygK/BbXvjmwAWQi9ReVsXJ4BWhz+JG2C2g308G+
G0A38Z6vJsOR+2wefw1os2jEewB0I+/5ejIcud/A428A7frGcZXgWwCayXsi
/Doefxto16aGDwHtGprguwDq4D3fSYYj96s13qbeGvpWLpOspcNNUdyvvtDM
+h7QrnLtE31t4k+ye9P3JW6ohSt1C6NNUdzvOVDHxLCP8bUBmmGrQJvBD7X3
gXYFHe0fRECkCOHTU8P3Aa2dRvxhBESKED4tNfwjoF3O4x8DbSpNcH8ERIoQ
PiU1/BOgXcbjnwJtMk3wswiIFCH80oZwtSRjJtf6LanryO3wkW5Yfg60S3QM
dsl8yNw74u3ML4B2Md9q1tFUu5GbnQeSNZCzzTS0AYpau8hcyJzpCztN459J
JN4c/RJoFwbadOZuZkAk2C4NaQ4N7a+AVqJ319cREClC+AWp4d8A7Xwa8cEI
iBQh/LzU8G+Bdm7juErwewBN4j2/S4Yj93NSw38A2tk0wR8jIFKE8LMawlNe
M/8EtDN1S+zik//5V0MtRP+Cyp+PfwFmZ/BmzE9D0MT0M+/Mr5Gjp1cU8OlB
2xi/k0EBhzijIfUr0E6jo/q3CIgUIfzU1PDfgXYKjfiPCCihJylC7ienhv8J
tJNogn9FQKQI4Sc2hKsP4Me5oulvlUN8gw==\
\>"],
 ImageRangeCache->{{{0, 287}, {176.938, 0}} -> {-3.23594, -1.50089, 0.118419, \
0.104315}}],

Cell[BoxData[
 TagBox[
  RowBox[{"\[SkeletonIndicator]", "Graphics", "\[SkeletonIndicator]"}],
  False,
  Editable->False]], "Output"]
}, Open  ]],

Cell[BoxData[
 RowBox[{"(*", 
  RowBox[{
  "Substance", " ", "Y", " ", "regulation", " ", "of", " ", "cell", " ", 
   "division", " ", "rate"}], "*)"}]], "Input",
 CellChangeTimes->{{3.4666921523775673`*^9, 3.466692182112567*^9}}],

Cell[BoxData[{
 RowBox[{
  RowBox[{"yEffectOnDivisionFunc", "[", "y_", "]"}], ":=", " ", 
  RowBox[{"Module", "[", 
   RowBox[{
    RowBox[{"{", 
     RowBox[{"\[Delta]", ",", "h1", ",", "h2"}], "}"}], ",", 
    "\[IndentingNewLine]", 
    RowBox[{
     RowBox[{"If", "[", 
      RowBox[{"yIsActive", ",", "\[IndentingNewLine]", 
       RowBox[{"If", "[", 
        RowBox[{
         RowBox[{"gSetParamsIndex", " ", "\[Equal]", " ", "1"}], ",", 
         "\[IndentingNewLine]", "\[IndentingNewLine]", 
         RowBox[{
          FractionBox[
           SuperscriptBox[
            RowBox[{"(", 
             FractionBox["y", "q"], ")"}], 
            SubscriptBox["p", "v1"]], 
           RowBox[{"1", "+", 
            SuperscriptBox[
             RowBox[{"(", 
              FractionBox["y", "q"], ")"}], 
             SubscriptBox["p", "v2"]]}]], "/.", 
          RowBox[{"{", 
           RowBox[{
            RowBox[{"q", "\[Rule]", " ", "4"}], ",", 
            RowBox[{
             SubscriptBox["p", "v1"], "\[Rule]", " ", "1"}], ",", 
            RowBox[{
             SubscriptBox["p", "v2"], "\[Rule]", " ", "5"}]}], "}"}]}], 
         "\[IndentingNewLine]", "\[IndentingNewLine]", ",", 
         "\[IndentingNewLine]", "\[IndentingNewLine]", 
         RowBox[{
          RowBox[{"(", 
           RowBox[{"0.005", " ", "+", 
            RowBox[{"0.7", "*", 
             FractionBox[
              SuperscriptBox[
               RowBox[{"(", 
                FractionBox["y", "q"], ")"}], 
               SubscriptBox["p", "v1"]], 
              RowBox[{"1", "+", 
               SuperscriptBox[
                RowBox[{"(", 
                 FractionBox["y", "q2"], ")"}], 
                SubscriptBox["p", "v2"]]}]]}]}], ")"}], "/.", 
          RowBox[{"{", 
           RowBox[{
            RowBox[{"q", "\[Rule]", " ", "0.1"}], ",", " ", 
            RowBox[{"q2", "\[Rule]", " ", "0.01"}], ",", 
            RowBox[{
             SubscriptBox["p", "v1"], "\[Rule]", " ", "2"}], ",", 
            RowBox[{
             SubscriptBox["p", "v2"], "\[Rule]", " ", "3"}]}], "}"}]}]}], 
        "]"}], ",", "1"}], "]"}], "*", "10", "growthConst"}]}], 
   "]"}]}], "\[IndentingNewLine]", 
 RowBox[{
  RowBox[{"(*", 
   RowBox[{
   "we", " ", "multiply", " ", "here", " ", "by", " ", "10", "growthConst", 
    " ", "so", " ", "that", " ", "this", " ", "rate", " ", "will", " ", "be", 
    " ", "proportional", " ", "to", " ", "the", " ", "cell", " ", "growth"}], 
   "*)"}]}]}], "Input",
 CellChangeTimes->{{3.4666920495125675`*^9, 3.4666920779795675`*^9}}],

Cell[CellGroupData[{

Cell[BoxData[
 RowBox[{"Plot", "[", 
  RowBox[{
   RowBox[{"yEffectOnDivisionFunc", "[", "y", "]"}], " ", ",", 
   RowBox[{"{", 
    RowBox[{"y", ",", "0", ",", "10"}], "}"}]}], "]"}]], "Input"],

Cell[GraphicsData["PostScript", "\<\
%!
%%Creator: Mathematica
%%AspectRatio: .61803 
MathPictureStart
/Mabs {
Mgmatrix idtransform
Mtmatrix dtransform
} bind def
/Mabsadd { Mabs
3 -1 roll add
3 1 roll add
exch } bind def
%% Graphics
%%IncludeResource: font Courier
%%IncludeFont: Courier
/Courier findfont 10  scalefont  setfont
% Scaling calculations
0.0238095 0.0952381 0.0147151 1.54221 [
[.21429 .00222 -3 -9 ]
[.21429 .00222 3 0 ]
[.40476 .00222 -3 -9 ]
[.40476 .00222 3 0 ]
[.59524 .00222 -3 -9 ]
[.59524 .00222 3 0 ]
[.78571 .00222 -3 -9 ]
[.78571 .00222 3 0 ]
[.97619 .00222 -6 -9 ]
[.97619 .00222 6 0 ]
[.01131 .16894 -18 -4.5 ]
[.01131 .16894 0 4.5 ]
[.01131 .32316 -18 -4.5 ]
[.01131 .32316 0 4.5 ]
[.01131 .47738 -18 -4.5 ]
[.01131 .47738 0 4.5 ]
[ 0 0 0 0 ]
[ 1 .61803 0 0 ]
] MathScale
% Start of Graphics
1 setlinecap
1 setlinejoin
newpath
0 g
.25 Mabswid
[ ] 0 setdash
.21429 .01472 m
.21429 .02097 L
s
[(2)] .21429 .00222 0 1 Mshowa
.40476 .01472 m
.40476 .02097 L
s
[(4)] .40476 .00222 0 1 Mshowa
.59524 .01472 m
.59524 .02097 L
s
[(6)] .59524 .00222 0 1 Mshowa
.78571 .01472 m
.78571 .02097 L
s
[(8)] .78571 .00222 0 1 Mshowa
.97619 .01472 m
.97619 .02097 L
s
[(10)] .97619 .00222 0 1 Mshowa
.125 Mabswid
.07143 .01472 m
.07143 .01847 L
s
.11905 .01472 m
.11905 .01847 L
s
.16667 .01472 m
.16667 .01847 L
s
.2619 .01472 m
.2619 .01847 L
s
.30952 .01472 m
.30952 .01847 L
s
.35714 .01472 m
.35714 .01847 L
s
.45238 .01472 m
.45238 .01847 L
s
.5 .01472 m
.5 .01847 L
s
.54762 .01472 m
.54762 .01847 L
s
.64286 .01472 m
.64286 .01847 L
s
.69048 .01472 m
.69048 .01847 L
s
.7381 .01472 m
.7381 .01847 L
s
.83333 .01472 m
.83333 .01847 L
s
.88095 .01472 m
.88095 .01847 L
s
.92857 .01472 m
.92857 .01847 L
s
.25 Mabswid
0 .01472 m
1 .01472 L
s
.02381 .16894 m
.03006 .16894 L
s
[(0.1)] .01131 .16894 1 0 Mshowa
.02381 .32316 m
.03006 .32316 L
s
[(0.2)] .01131 .32316 1 0 Mshowa
.02381 .47738 m
.03006 .47738 L
s
[(0.3)] .01131 .47738 1 0 Mshowa
.125 Mabswid
.02381 .04556 m
.02756 .04556 L
s
.02381 .0764 m
.02756 .0764 L
s
.02381 .10725 m
.02756 .10725 L
s
.02381 .13809 m
.02756 .13809 L
s
.02381 .19978 m
.02756 .19978 L
s
.02381 .23062 m
.02756 .23062 L
s
.02381 .26147 m
.02756 .26147 L
s
.02381 .29231 m
.02756 .29231 L
s
.02381 .354 m
.02756 .354 L
s
.02381 .38485 m
.02756 .38485 L
s
.02381 .41569 m
.02756 .41569 L
s
.02381 .44653 m
.02756 .44653 L
s
.02381 .50822 m
.02756 .50822 L
s
.02381 .53907 m
.02756 .53907 L
s
.02381 .56991 m
.02756 .56991 L
s
.02381 .60076 m
.02756 .60076 L
s
.25 Mabswid
.02381 0 m
.02381 .61803 L
s
0 0 m
1 0 L
1 .61803 L
0 .61803 L
closepath
clip
newpath
.5 Mabswid
.02381 .01472 m
.02499 .01474 L
.02605 .01478 L
.02729 .01487 L
.02846 .01498 L
.03053 .01526 L
.03279 .01568 L
.03527 .01629 L
.0379 .01708 L
.04262 .01893 L
.04749 .02139 L
.05205 .02421 L
.06244 .03245 L
.07305 .04346 L
.08274 .05577 L
.10458 .09096 L
.14429 .17752 L
.18248 .27762 L
.22313 .38496 L
.26226 .47367 L
.28223 .51026 L
.30384 .54246 L
.32471 .56635 L
.33464 .57537 L
.34391 .58249 L
.35375 .58877 L
.36273 .5934 L
.3727 .59741 L
.37789 .59905 L
.38339 .60048 L
.3881 .60146 L
.39331 .60229 L
.39558 .60257 L
.39804 .60283 L
.40034 .60301 L
.40248 .60315 L
.4037 .60321 L
.405 .60326 L
.40574 .60328 L
.40644 .60329 L
.40775 .60331 L
.40843 .60332 L
.40914 .60332 L
.41042 .60331 L
.41113 .6033 L
.41179 .60329 L
.41252 .60327 L
.41331 .60325 L
.41458 .6032 L
.41597 .60313 L
Mistroke
.4185 .60297 L
.42324 .60255 L
.42857 .6019 L
.43358 .60112 L
.44295 .59926 L
.46394 .59344 L
.50254 .57831 L
.54359 .55836 L
.58313 .53738 L
.62116 .51673 L
.66163 .49501 L
.70059 .4748 L
.74201 .45432 L
.78191 .4357 L
.82029 .41884 L
.86112 .40202 L
.90044 .38687 L
.93824 .37322 L
.97619 .36036 L
Mfstroke
% End of Graphics
MathPictureEnd
\
\>"], "Graphics",
 ImageSize->{288, 177.938},
 ImageMargins->{{43, 0}, {0, 0}},
 ImageRegion->{{0, 1}, {0, 1}},
 ImageCache->GraphicsData["CompressedBitmap", "\<\
eJzNmmtsFFUUx2+7bQEftVoVFZCtWAXLlsUK2AUBEVoKVkBFJRp1BTetpqmW
qiHEV3yFEHVJ1BhI/GD8YGJCMMbxix/8YExM/Opzfb/f7/drnLlz75m7t/+z
690MXQjMTv/3/zvn7L13Z85OGcyPD107kh8f3ppP94/lbxga3ro93Tc6Fkip
BiEa0kKIp9MiPPeDU3Xwg79+R3gQok++tAjfK4jyPwXh+X5WDjeJUjGn5Jwo
lvxuKTcHR0/EnBwSCxRiBswVS/OlPNVCYiwcDbI0SikVElIK/zVEpfbLl5SI
SpHliR6lheVrRBcXFlDwfBXGE54Xj8kqCh6lKBaKaqw8VqPyh+PkzUW5ozGx
1sBkYZ6egxbuzWasYZ0tnOUA1zMYJ5XFdhtLZU6PHM4VG1UdXiGeUDVzA7pE
NQvhT+YyyVmKolLu4E3maM2LWcNtLGrtJdG+KxWDPMb7jBZWlxFJAV00qlNz
raisuaRmpOA8Q1smiKpqTOklzemiKKte0v4Ju16+24U6e1izWraJHxBhLqEl
Z8z6VYSUfqsqqrJGsjA/q8cpOvoQq5kOj9MmZ7w1fJGXkPaoTATIn6aAgcMO
cW3aIVRL0lozv8ApoHUBbSHQsv/Th7QKJYUfe1/eCOTPKd7Zwu1YbEfb8l/e
PhVo//B2tIH+5u1onf4y7HICjgCmP/mYyP4Hbz8SaL/z9lag/ZaY/Sig/ZqY
vQ1ov9izfQww/czHPNrNjqL/lJi9HWg/JmY/Fmg/1G6Xs308MH3Px0RaBTuK
/l1i9ulA+zYx+wlA+yYx+4lA+9penJOqmKwhZP8qMfsMoH2ZmH0m0L6I7Oou
ZfWBQve11N4HrWaksS0/us1WShzd2cDXDn1TMlvuJhBoFtA+N4KbzbKvO3Q2
uIyTbEgr0MlA+6x8MiY27PqGbvb3zY7BI7/VfQuzbL3sjpHRXpsNtE/rZU8D
7ZPa7fK60eEWE9k/Tsx+CtA+qpd9DtA+rN0uZ/tUt5jI/kG97J1Ae79e9tOA
9p4926dXMVlDyP5uvexzgfZOvezzgPZ27Xa5OOg7a4mPecZBtaNi3poMey0N
C37yixqW+UB7UyVmG5b4Hk2x4Z20WvCq3YUM75kNSwaEfKNaSP013nxYiiaj
WnDYsLToScePPV3zVOpdJjy+RF1XN9Be53fewbUvANprtdvlZQE9enqVj4me
aDnaX6HcU3gQlfUygRWexyLwJdrwh7uBL1LGVh48E2gvUMY2N/D58NgUKu08
2AO05wicbi/xWcD+LI3OcMvzDIGzeBBlPEDgbDdwP4EVHvMvAtpTBM5xA5+k
1evkwcVAe4LAuW7g41Rql716ZwP7Y5Qnw+dZArR9BGZ5EGV8lOrpcQMfIXCR
G/gQgUt4sBdoewjsdQMfoMlZyoM5oO2mjMvdwF0ErrSXfRmw30ujq/g8S4F2
N4GreRBlvIOmpM8NvI0yDvDgOUDbSeB6N3AHgYMR6NDq6V8xmt6gU0ANwXKg
3UypN6jUbLPH9zfsUzCUcZwybjIyVuwAdRdb3gGi4GMU/KJqwc1eUA+j97AC
aKOUZnP5rFXoCuOZElW6QpRxhDJeWrZFuP7Q0tF2WAm06yjNFn4LI3CIwMt5
8FygFYDmGGIb5b6SB1cBLU/g1QYohfOA/SoavYbPg8ArCNzGg6uBtoXAght4
GTvTMMQaoG2m3MM82Ae0Cwm83g3cSOAID/YDbZDAUR5cC7R1BN5ob4ABLoQc
3c7nQeAaAm/iwXXcrpXgLTy4HmgrCNzBg+cDbRmBO3lwEGi9BN7KgxcAbTGB
t/PgBqD1EHinvXqbgD1Lo3fxeTYCrZvAe3gQZewi8D4ejD8u8+hsF2+/mEyd
dLabt19Cpg46u5+3o+vGTAIf5MH4SiV/Yym/ze3h7fIKH3/JbA7PHrYXUV5v
28KzvXwkeZyk/yQlGv4DhFZ/QQ==\
\>"],
 ImageRangeCache->{{{0, 287}, {176.938, 0}} -> {-0.825959, -0.0300176, \
0.0385924, 0.00238324}}],

Cell[BoxData[
 TagBox[
  RowBox[{"\[SkeletonIndicator]", "Graphics", "\[SkeletonIndicator]"}],
  False,
  Editable->False]], "Output"]
}, Open  ]],

Cell[BoxData[
 RowBox[{"(*", 
  RowBox[{"Cell", " ", "to", " ", "cell", " ", "connections"}], 
  "*)"}]], "Input",
 CellChangeTimes->{{3.466692215965567*^9, 3.466692221598567*^9}}],

Cell[BoxData[
 RowBox[{
  RowBox[{
   RowBox[{"cellGrowthLocFunc", "[", "rad_", "]"}], " ", ":=", " ", 
   RowBox[{"Module", "[", 
    RowBox[{
     RowBox[{"{", "}"}], ",", "\[IndentingNewLine]", 
     RowBox[{"gGrowthModelMult", "*", "growthConst"}]}], 
    "\[IndentingNewLine]", "]"}]}], ";"}]], "Input"],

Cell[BoxData[
 RowBox[{
  RowBox[{
   RowBox[{"distCells", "[", 
    RowBox[{"curPosx_", ",", "curPosy_", ",", "nbrPosx_", ",", "nbrPosy_"}], 
    "]"}], ":=", " ", 
   SqrtBox[
    RowBox[{
     SuperscriptBox[
      RowBox[{"(", 
       RowBox[{"curPosx", "-", "nbrPosx"}], ")"}], "2"], "+", 
     SuperscriptBox[
      RowBox[{"(", 
       RowBox[{"curPosy", "-", "nbrPosy"}], ")"}], "2"]}]]}], ";"}]], "Input"],

Cell[BoxData[
 RowBox[{
  RowBox[{"springConst", " ", "=", " ", "1000"}], ";"}]], "Input"],

Cell[BoxData[
 RowBox[{
  RowBox[{"groundDrag", " ", "=", " ", "0.8"}], ";"}]], "Input"],

Cell[BoxData[
 RowBox[{
  RowBox[{"springPotential", "[", 
   RowBox[{"curPosx_", ",", "curRad_", ",", "nbrPosx_", ",", "nbrRad_"}], 
   "]"}], ":=", " ", 
  RowBox[{"springConst", 
   SuperscriptBox[
    RowBox[{"(", 
     RowBox[{
      RowBox[{"distCells", "[", 
       RowBox[{"curPosx", ",", "0", ",", "nbrPosx", ",", "0"}], "]"}], "-", 
      RowBox[{"(", 
       RowBox[{"curRad", "+", "nbrRad"}], ")"}]}], ")"}], "2"]}]}]], "Input"],

Cell[BoxData[
 RowBox[{
  RowBox[{"springXFunc", "[", 
   RowBox[{"curPosx_", ",", "curRad_", ",", "nbrPosx_", ",", "nbrRad_"}], 
   "]"}], " ", ":=", " ", 
  RowBox[{"-", 
   RowBox[{
    SubscriptBox["\[PartialD]", "curPosx"], " ", 
    RowBox[{"springPotential", "[", 
     RowBox[{"curPosx", ",", "curRad", ",", "nbrPosx", ",", "nbrRad"}], 
     "]"}]}]}]}]], "Input"],

Cell[BoxData[
 RowBox[{
  RowBox[{"groundDragForce", "[", "forceFromNbrCell_", "]"}], ":=", " ", 
  RowBox[{"Module", "[", 
   RowBox[{
    RowBox[{"{", "}"}], ",", "\[IndentingNewLine]", 
    RowBox[{
     RowBox[{"-", "forceFromNbrCell"}], "*", "groundDrag", "*", 
     RowBox[{"grammarSigmoid", "[", 
      RowBox[{
       RowBox[{"-", "forceFromNbrCell"}], ",", 
       RowBox[{"springConst", "/", "100"}]}], "]"}]}]}], 
   "\[IndentingNewLine]", "]"}]}]], "Input"],

Cell[BoxData[
 RowBox[{
  RowBox[{"repelPlaneUp", "[", 
   RowBox[{"curPos_", ",", "nbrPos_"}], "]"}], ":=", " ", 
  RowBox[{
   RowBox[{"-", "springConst"}], 
   RowBox[{
    SubscriptBox["\[PartialD]", "curPos"], 
    RowBox[{"Exp", "[", 
     RowBox[{"nbrPos", "-", "curPos"}], "]"}]}]}]}]], "Input"],

Cell[BoxData[{
 RowBox[{
  RowBox[{"cellIDIndex", " ", "=", " ", "1"}], ";"}], "\[IndentingNewLine]", 
 RowBox[{
  RowBox[{"cellModeIndex", " ", "=", " ", "2"}], 
  ";"}], "\[IndentingNewLine]", 
 RowBox[{
  RowBox[{"cellLocIndex", " ", "=", " ", "3"}], 
  ";"}], "\[IndentingNewLine]", 
 RowBox[{
  RowBox[{"cellRadIndex", " ", "=", " ", "4"}], 
  ";"}], "\[IndentingNewLine]", 
 RowBox[{
  RowBox[{"cellAuxinIndex", " ", "=", " ", "5"}], 
  ";"}], "\[IndentingNewLine]", 
 RowBox[{
  RowBox[{"cellYIndex", " ", "=", " ", "6"}], ";"}], "\[IndentingNewLine]", 
 RowBox[{
  RowBox[{"cellIdPIndex", " ", "=", " ", "7"}], 
  ";"}], "\[IndentingNewLine]", 
 RowBox[{
  RowBox[{"cellIdNIndex", " ", "=", " ", "8"}], ";"}]}], "Input"]
}, Open  ]],

Cell[CellGroupData[{

Cell[TextData[StyleBox["Root Grammar",
 FontSize->14,
 FontColor->RGBColor[1, 0, 0]]], "Title",
 CellChangeTimes->{{3.466691556832567*^9, 3.4666915677595673`*^9}, {
  3.4666917310075674`*^9, 3.466691735740567*^9}, {3.4666928460665674`*^9, 
  3.4666928535425673`*^9}}],

Cell[BoxData[
 RowBox[{
  RowBox[{"gRootGrowth", " ", ":=", " ", 
   RowBox[{"Grammar", "[", 
    RowBox[{"rules", "\[Rule]", "\[IndentingNewLine]", 
     RowBox[{"{", "\[IndentingNewLine]", 
      RowBox[{"(*", 
       RowBox[{
       "continuous", " ", "change", " ", "in", " ", "cell", " ", "c1", " ", 
        "radius"}], " ", "*)"}], "\[IndentingNewLine]", 
      RowBox[{
       RowBox[{
        RowBox[{"{", 
         RowBox[{"c1", " ", "\[Equal]", " ", 
          RowBox[{"cell", "[", 
           RowBox[{"cellID1", ",", "1", 
            RowBox[{"(*", 
             RowBox[{"growth", " ", "mode"}], "*)"}], ",", "loc1", ",", 
            "rad1", ",", "auxin1", ",", "y1", ",", "cellIDP", ",", 
            "cellIDN"}], "]"}]}], "}"}], "\[Rule]", " ", "c1"}], ",", 
       "\[IndentingNewLine]", 
       RowBox[{"solving", "[", 
        RowBox[{
         SuperscriptBox["rad1", "\[Prime]",
          MultilineFunction->None], "\[Equal]", 
         RowBox[{"cellGrowthLocFunc", "[", "rad1", "]"}]}], "]"}], ",", 
       "\[IndentingNewLine]", "\[IndentingNewLine]", 
       RowBox[{"(*", 
        RowBox[{
        "continuous", " ", "change", " ", "in", " ", "cell", " ", "c1", " ", 
         "location"}], " ", "*)"}], "\[IndentingNewLine]", 
       RowBox[{
        RowBox[{"{", 
         RowBox[{
          RowBox[{"c1", " ", "\[Equal]", " ", 
           RowBox[{"cell", "[", 
            RowBox[{
            "cellID", ",", "cMode", ",", "loc", ",", "rad", ",", "auxin", ",",
              "y", ",", "cellIDPrev", ",", "cellIDNext"}], "]"}]}], ",", 
          RowBox[{"c2", " ", "\[Equal]", " ", 
           RowBox[{"cell", "[", 
            RowBox[{
            "cellIDNext", ",", "cModeN", ",", "locN", ",", "radN", ",", 
             "auxinN", ",", "yN", ",", "cellID", ",", "cellIDNN"}], "]"}]}]}],
          "}"}], "\[Rule]", " ", 
        RowBox[{"{", 
         RowBox[{"c1", ",", "c2"}], "}"}]}], ",", "\[IndentingNewLine]", 
       RowBox[{"solving", "[", 
        RowBox[{
         SuperscriptBox["loc", "\[Prime]",
          MultilineFunction->None], "\[Equal]", 
         RowBox[{"gGrowthModelMult", "*", 
          RowBox[{"springXFunc", "[", 
           RowBox[{"loc", ",", "rad", ",", "locN", ",", "radN"}], "]"}]}]}], 
        "]"}], ",", "\[IndentingNewLine]", "\[IndentingNewLine]", 
       "\[IndentingNewLine]", 
       RowBox[{"(*", 
        RowBox[{
        "continuous", " ", "change", " ", "in", " ", "cell", " ", "c1", " ", 
         "location"}], " ", "*)"}], "\[IndentingNewLine]", 
       RowBox[{
        RowBox[{"{", 
         RowBox[{
          RowBox[{"c1", " ", "\[Equal]", " ", 
           RowBox[{"cell", "[", 
            RowBox[{
            "cellID", ",", "cMode", ",", "loc", ",", "rad", ",", "auxin", ",",
              "y", ",", "cellIDPrev", ",", "cellIDNext"}], "]"}]}], ",", 
          RowBox[{"c2", " ", "\[Equal]", " ", 
           RowBox[{"cell", "[", 
            RowBox[{
            "cellIDPrev", ",", "cModeP", ",", "locP", ",", "radP", ",", 
             "auxinP", ",", "yP", ",", "cellIDPP", ",", "cellID"}], "]"}]}]}],
          "}"}], "\[Rule]", " ", 
        RowBox[{"{", 
         RowBox[{"c1", ",", "c2"}], "}"}]}], ",", "\[IndentingNewLine]", 
       RowBox[{"solving", "[", 
        RowBox[{
         SuperscriptBox["loc", "\[Prime]",
          MultilineFunction->None], "\[Equal]", 
         RowBox[{"gGrowthModelMult", "*", 
          RowBox[{"springXFunc", "[", 
           RowBox[{"loc", ",", "rad", ",", "locP", ",", "radP"}], "]"}]}]}], 
        "]"}], ",", "\[IndentingNewLine]", "\[IndentingNewLine]", 
       RowBox[{"(*", 
        RowBox[{
         RowBox[{
         "change", " ", "cell", " ", "mode", " ", "from", " ", "growth", " ", 
          "to", " ", "wait"}], ",", 
         RowBox[{
         "when", " ", "over", " ", "a", " ", "radius", " ", "threshold"}]}], 
        " ", "*)"}], " ", "\[IndentingNewLine]", 
       RowBox[{
        RowBox[{"cell", "[", 
         RowBox[{
         "cellID", ",", "1", ",", "loc", ",", "rad", ",", "auxin", ",", "y", 
          ",", "cellIDPrev", ",", "cellIDNext"}], "]"}], "\[Rule]", " ", 
        RowBox[{"cell", "[", 
         RowBox[{
         "cellID", ",", "2", ",", "loc", ",", "rad", ",", "auxin", ",", "y", 
          ",", "cellIDPrev", ",", "cellIDNext"}], "]"}]}], ",", 
       "\[IndentingNewLine]", 
       RowBox[{"with", "[", 
        RowBox[{"gGrowthModelMult", "*", "stopGrowthConst", "*", 
         RowBox[{"grammarSigmoid", "[", 
          RowBox[{
           RowBox[{"rad", "-", "gLimitCellRad"}], ",", "gDivideTemp"}], 
          "]"}]}], "]"}], ",", "\[IndentingNewLine]", "\[IndentingNewLine]", 
       RowBox[{"(*", 
        RowBox[{
        "divide", " ", "a", " ", "cell", " ", "when", " ", "its", " ", "in", 
         " ", "wait", " ", "mode"}], "*)"}], " ", "\[IndentingNewLine]", 
       RowBox[{
        RowBox[{"cell", "[", 
         RowBox[{
         "cellID", ",", "2", ",", "loc", ",", "rad", ",", "auxin", ",", "y", 
          ",", "cellIDPrev", ",", "cellIDNext"}], "]"}], "\[Rule]", " ", 
        RowBox[{"{", "\[IndentingNewLine]", 
         RowBox[{
          RowBox[{
           RowBox[{"cell", "[", 
            RowBox[{
            "cellIDPrev", ",", "cModeP", ",", "locP", ",", "radP", ",", 
             "auxinP", ",", "yP", ",", "cellIDPP", ",", "cellID"}], "]"}], 
           "\[Rule]", " ", 
           RowBox[{"cell", "[", 
            RowBox[{
            "cellIDPrev", ",", "cModeP", ",", "locP", ",", "radP", ",", 
             "auxinP", ",", "yP", ",", "cellIDPP", ",", 
             RowBox[{"grammarCreateObjectID", "[", "1", "]"}]}], "]"}]}], ",",
           "\[IndentingNewLine]", 
          RowBox[{
           RowBox[{"cell", "[", 
            RowBox[{
            "cellIDNext", ",", "cModeN", ",", "locN", ",", "radN", ",", 
             "auxinN", ",", "yN", ",", "cellID", ",", "cellIDNN"}], "]"}], 
           "\[Rule]", " ", 
           RowBox[{"cell", "[", 
            RowBox[{
            "cellIDNext", ",", "cModeN", ",", "locN", ",", "radN", ",", 
             "auxinN", ",", "yN", ",", 
             RowBox[{"grammarCreateObjectID", "[", "2", "]"}], ",", 
             "cellIDNN"}], "]"}]}], ",", "\[IndentingNewLine]", 
          "\[IndentingNewLine]", 
          RowBox[{"cell", "[", 
           RowBox[{
            RowBox[{"grammarCreateObjectID", "[", "1", "]"}], ",", "1", ",", 
            RowBox[{"loc", "-", "rad", "+", 
             RowBox[{"2", "rad", "*", "cellpart"}], "+", 
             RowBox[{"rad", "*", 
              RowBox[{"(", 
               RowBox[{"1", "-", "cellpart"}], ")"}]}]}], ",", 
            RowBox[{"rad", "*", 
             RowBox[{"(", 
              RowBox[{"1", "-", "cellpart"}], ")"}]}], ",", "auxin", ",", "y",
             ",", "cellIDPrev", ",", 
            RowBox[{"grammarCreateObjectID", "[", "2", "]"}]}], "]"}], ",", 
          "\[IndentingNewLine]", 
          RowBox[{"cell", "[", 
           RowBox[{
            RowBox[{"grammarCreateObjectID", "[", "2", "]"}], ",", "1", ",", 
            RowBox[{"loc", "-", "rad", "+", 
             RowBox[{"rad", "*", "cellpart"}]}], ",", 
            RowBox[{"rad", "*", "cellpart"}], " ", ",", "auxin", ",", "y", 
            ",", 
            RowBox[{"grammarCreateObjectID", "[", "1", "]"}], ",", 
            "cellIDNext"}], "]"}]}], "}"}]}], ",", "\[IndentingNewLine]", 
       RowBox[{"with", "[", 
        RowBox[{"gGrowthModelMult", "*", 
         RowBox[{"yEffectOnDivisionFunc", "[", "y", "]"}], "*", 
         RowBox[{"grammarPDF", "[", 
          RowBox[{
           RowBox[{"UniformDistribution", "[", 
            RowBox[{
             RowBox[{"0.5", "-", "gRangeParam"}], ",", 
             RowBox[{"0.5", "+", "gRangeParam"}]}], "]"}], ",", "cellpart"}], 
          "]"}]}], "]"}], ",", "\[IndentingNewLine]", "\[IndentingNewLine]", 
       "\[IndentingNewLine]", 
       RowBox[{"(*", 
        RowBox[{
        "cell", " ", "death", " ", "in", " ", "the", " ", "end", " ", "of", 
         " ", "the", " ", "root"}], "*)"}], "\[IndentingNewLine]", 
       RowBox[{
        RowBox[{"cell", "[", 
         RowBox[{
         "cellID", ",", "2", ",", "loc", ",", "rad", ",", "auxin", ",", "y", 
          ",", "cellIDPrev", ",", "gGroundID"}], "]"}], "\[Rule]", " ", 
        RowBox[{"{", "\[IndentingNewLine]", 
         RowBox[{
          RowBox[{"cell", "[", 
           RowBox[{
           "cellIDPrev", ",", "cModeP", ",", "locP", ",", "radP", ",", 
            "auxinP", ",", "yP", ",", "cellIDPP", ",", "cellID"}], "]"}], 
          "\[Rule]", " ", 
          RowBox[{"cell", "[", 
           RowBox[{
           "cellIDPrev", ",", "cModeP", ",", "locP", ",", "radP", ",", 
            "auxinP", ",", "yP", ",", "cellIDPP", ",", "cellIDNext"}], 
           "]"}]}], "\[IndentingNewLine]", "}"}]}], ",", 
       "\[IndentingNewLine]", 
       RowBox[{"with", "[", 
        RowBox[{"gGrowthModelMult", "*", "deathConst"}], "]"}], ",", 
       "\[IndentingNewLine]", "\[IndentingNewLine]", 
       RowBox[{"(*", " ", 
        RowBox[{"auxin", " ", "influx", " ", "from", " ", "shoot"}], "*)"}], 
       "\[IndentingNewLine]", 
       RowBox[{
        RowBox[{"{", 
         RowBox[{
          RowBox[{"c1", " ", "\[Equal]", " ", 
           RowBox[{"cell", "[", 
            RowBox[{
            "cellID", ",", "cMode", ",", "loc", ",", "rad", ",", "auxin", ",",
              "y", ",", "gShootID", ",", "cellIDNext"}], "]"}]}], " ", ",", 
          " ", 
          RowBox[{"auxinInfux", "[", 
           RowBox[{"ax", ",", "t"}], "]"}]}], "}"}], "\[Rule]", " ", "c1"}], 
       ",", "\[IndentingNewLine]", 
       RowBox[{"solving", "[", 
        RowBox[{
         SuperscriptBox["auxin", "\[Prime]",
          MultilineFunction->None], "\[Equal]", " ", "ax"}], "]"}], ",", 
       "\[IndentingNewLine]", "\[IndentingNewLine]", 
       RowBox[{
        RowBox[{"auxinInfux", "[", 
         RowBox[{"ax", ",", "t"}], "]"}], "\[Rule]", " ", 
        RowBox[{"auxinInfux", "[", 
         RowBox[{"ax", ",", "t"}], "]"}]}], ",", "\[IndentingNewLine]", 
       RowBox[{"solving", "[", 
        RowBox[{
         RowBox[{
          SuperscriptBox["ax", "\[Prime]",
           MultilineFunction->None], "\[Equal]", " ", 
          RowBox[{"influxTimeDerv", "[", "t", "]"}]}], ",", 
         RowBox[{
          SuperscriptBox["t", "\[Prime]",
           MultilineFunction->None], "\[Equal]", " ", "1"}]}], "]"}], ",", 
       "\[IndentingNewLine]", "\[IndentingNewLine]", 
       RowBox[{"(*", " ", 
        RowBox[{
        "y", " ", "production", " ", "according", " ", "to", " ", "the", " ", 
         "difference", " ", "between", " ", "auxin", " ", "in", " ", "a", " ",
          "cell", " ", "to", " ", "the", " ", "next"}], " ", "*)"}], 
       "\[IndentingNewLine]", 
       RowBox[{
        RowBox[{"{", 
         RowBox[{
          RowBox[{"c0", " ", "\[Equal]", " ", 
           RowBox[{"cell", "[", 
            RowBox[{
            "cellID0", ",", "cMode0", ",", "loc0", ",", "rad0", ",", "auxin0",
              ",", "y0", ",", "cellIDP0", ",", "cellID1"}], "]"}]}], " ", ",",
           
          RowBox[{"c1", " ", "\[Equal]", " ", 
           RowBox[{"cell", "[", 
            RowBox[{
            "cellID1", ",", "cMode1", ",", "loc1", ",", "rad1", ",", "auxin1",
              ",", "y1", ",", "cellID0", ",", "cellIDNext"}], "]"}]}]}], 
         "}"}], "\[Rule]", " ", 
        RowBox[{"{", 
         RowBox[{"c0", ",", "c1"}], "}"}]}], ",", "\[IndentingNewLine]", 
       RowBox[{"solving", "[", 
        RowBox[{
         SuperscriptBox["y0", "\[Prime]",
          MultilineFunction->None], "\[Equal]", 
         RowBox[{"yProdFunc", "[", 
          RowBox[{"auxin1", "-", "auxin0"}], "]"}]}], "]"}], ",", 
       "\[IndentingNewLine]", "\[IndentingNewLine]", "\[IndentingNewLine]", 
       RowBox[{"(*", " ", 
        RowBox[{
        "auxin", " ", "active", " ", "transport", " ", "from", " ", 
         "previous", " ", "cell"}], "*)"}], "\[IndentingNewLine]", 
       RowBox[{
        RowBox[{"{", 
         RowBox[{
          RowBox[{"c0", " ", "\[Equal]", " ", 
           RowBox[{"cell", "[", 
            RowBox[{
            "cellID0", ",", "cMode0", ",", "loc0", ",", "rad0", ",", "auxin0",
              ",", "y0", ",", "cellIDP0", ",", "cellID1"}], "]"}]}], " ", ",",
           
          RowBox[{"c1", " ", "\[Equal]", " ", 
           RowBox[{"cell", "[", 
            RowBox[{
            "cellID1", ",", "cMode1", ",", "loc1", ",", "rad1", ",", "auxin1",
              ",", "y1", ",", "cellID0", ",", "cellIDNext"}], "]"}]}]}], 
         "}"}], "\[Rule]", " ", 
        RowBox[{"{", 
         RowBox[{"c0", ",", "c1"}], "}"}]}], ",", "\[IndentingNewLine]", 
       RowBox[{"solving", "[", 
        RowBox[{
         RowBox[{
          SuperscriptBox["auxin1", "\[Prime]",
           MultilineFunction->None], "\[Equal]", 
          RowBox[{"k0", " ", "auxin0", " ", 
           RowBox[{"func", "[", "auxin0", "]"}]}]}], ",", 
         RowBox[{
          SuperscriptBox["auxin0", "\[Prime]",
           MultilineFunction->None], "\[Equal]", " ", 
          RowBox[{
           RowBox[{"-", "k0"}], "*", "auxin0", " ", 
           RowBox[{"func", "[", "auxin0", "]"}]}]}]}], "]"}], ",", 
       "\[IndentingNewLine]", "\[IndentingNewLine]", "\[IndentingNewLine]", 
       RowBox[{"(*", " ", 
        RowBox[{
         RowBox[{"auxin", "/", "y"}], " ", "passive", " ", "transport", " ", 
         "between", " ", "two", " ", "neighboring", " ", "cells"}], "*)"}], 
       "\[IndentingNewLine]", 
       RowBox[{
        RowBox[{"{", 
         RowBox[{
          RowBox[{"c0", " ", "\[Equal]", " ", 
           RowBox[{"cell", "[", 
            RowBox[{
            "cellID0", ",", "cMode0", ",", "loc0", ",", "rad0", ",", "auxin0",
              ",", "y0", ",", "cellIDP0", ",", "cellID1"}], "]"}]}], " ", ",",
           
          RowBox[{"c1", " ", "\[Equal]", " ", 
           RowBox[{"cell", "[", 
            RowBox[{
            "cellID1", ",", "cMode1", ",", "loc1", ",", "rad1", ",", "auxin1",
              ",", "y1", ",", "cellID0", ",", "cellIDNext"}], "]"}]}]}], 
         "}"}], "\[Rule]", " ", 
        RowBox[{"{", 
         RowBox[{"c0", ",", "c1"}], "}"}]}], ",", "\[IndentingNewLine]", 
       RowBox[{"solving", "[", 
        RowBox[{
         RowBox[{
          SuperscriptBox["auxin1", "\[Prime]",
           MultilineFunction->None], "\[Equal]", " ", 
          RowBox[{"pt", 
           RowBox[{"(", " ", 
            RowBox[{"auxin0", "-", "auxin1"}], ")"}]}]}], ",", 
         RowBox[{
          SuperscriptBox["auxin0", "\[Prime]",
           MultilineFunction->None], "\[Equal]", " ", 
          RowBox[{"pt", 
           RowBox[{"(", " ", 
            RowBox[{"auxin1", "-", "auxin0"}], ")"}]}]}], " ", ",", 
         RowBox[{
          SuperscriptBox["y1", "\[Prime]",
           MultilineFunction->None], "\[Equal]", " ", 
          RowBox[{"pty", 
           RowBox[{"(", " ", 
            RowBox[{"y0", "-", "y1"}], ")"}]}]}], ",", 
         RowBox[{
          SuperscriptBox["y0", "\[Prime]",
           MultilineFunction->None], "\[Equal]", " ", 
          RowBox[{"pty", 
           RowBox[{"(", " ", 
            RowBox[{"y1", "-", "y0"}], ")"}]}]}]}], "]"}], ",", 
       "\[IndentingNewLine]", "\[IndentingNewLine]", "\[IndentingNewLine]", 
       RowBox[{"(*", " ", 
        RowBox[{
         RowBox[{"auxin", "/", "y"}], " ", "decay"}], "*)"}], 
       "\[IndentingNewLine]", 
       RowBox[{
        RowBox[{"{", 
         RowBox[{"c1", " ", "\[Equal]", " ", 
          RowBox[{"cell", "[", 
           RowBox[{
           "cellID1", ",", "cMode1", ",", "loc1", ",", "rad1", ",", "auxin1", 
            ",", "y1", ",", "cellIDP", ",", "cellIDN"}], "]"}]}], " ", "}"}], 
        "\[Rule]", " ", "c1"}], ",", "\[IndentingNewLine]", 
       RowBox[{"solving", "[", 
        RowBox[{
         RowBox[{
          SuperscriptBox["auxin1", "\[Prime]",
           MultilineFunction->None], "\[Equal]", " ", 
          RowBox[{
           RowBox[{"-", "kd"}], " ", "auxin1"}]}], ",", 
         RowBox[{
          SuperscriptBox["y1", "\[Prime]",
           MultilineFunction->None], "\[Equal]", " ", 
          RowBox[{
           RowBox[{"-", 
            RowBox[{"auxinBindYFunc", "[", "auxin1", "]"}]}], " ", "y1"}]}]}],
         "]"}], ",", "\[IndentingNewLine]", "\[IndentingNewLine]", 
       RowBox[{"(*", " ", 
        RowBox[{
         RowBox[{"auxin", "/", "y"}], " ", "dillution"}], "*)"}], 
       "\[IndentingNewLine]", 
       RowBox[{
        RowBox[{"{", 
         RowBox[{"c1", " ", "\[Equal]", " ", 
          RowBox[{"cell", "[", 
           RowBox[{
           "cellID1", ",", "cMode1", ",", "loc1", ",", "rad1", ",", "auxin1", 
            ",", "y1", ",", "cellIDP", ",", "cellIDN"}], "]"}]}], " ", "}"}], 
        "\[Rule]", " ", "c1"}], ",", "\[IndentingNewLine]", 
       RowBox[{"solving", "[", 
        RowBox[{
         RowBox[{
          SuperscriptBox["auxin1", "\[Prime]",
           MultilineFunction->None], "\[Equal]", " ", 
          RowBox[{
           RowBox[{"-", "auxin1"}], "*", 
           FractionBox[
            RowBox[{"cellGrowthLocFunc", "[", "rad1", "]"}], 
            RowBox[{"2", "rad1"}]]}]}], ",", 
         RowBox[{
          SuperscriptBox["y1", "\[Prime]",
           MultilineFunction->None], "\[Equal]", " ", 
          RowBox[{
           RowBox[{"-", "y1"}], "*", 
           FractionBox[
            RowBox[{"cellGrowthLocFunc", "[", "rad1", "]"}], 
            RowBox[{"2", "rad1"}]]}]}]}], " ", "]"}]}], "\[IndentingNewLine]",
       "\[IndentingNewLine]", "\[IndentingNewLine]", "}"}]}], "]"}]}], 
  ";"}]], "Input",
 CellChangeTimes->{{3.466692868319567*^9, 3.4666928696445675`*^9}}]
}, Open  ]],

Cell[CellGroupData[{

Cell[TextData[StyleBox["Calculation of the model",
 FontSize->14,
 FontColor->RGBColor[1, 0, 0]]], "Title",
 CellChangeTimes->{{3.466691556832567*^9, 3.4666915677595673`*^9}, {
  3.4666917310075674`*^9, 3.466691735740567*^9}, {3.466692962619567*^9, 
  3.4666929706405673`*^9}}],

Cell[BoxData[
 RowBox[{
  RowBox[{
   RowBox[{"orderCells", "[", "arrcells_", "]"}], ":=", 
   RowBox[{"Module", "[", 
    RowBox[{
     RowBox[{"{", 
      RowBox[{
      "curID", ",", "bContinue", ",", "orderedCells", ",", "newcell"}], "}"}],
      ",", "\[IndentingNewLine]", 
     RowBox[{
      RowBox[{"curID", " ", "=", " ", 
       RowBox[{"N", "[", "gShootID", "]"}]}], ";", "\[IndentingNewLine]", 
      RowBox[{"orderedCells", " ", "=", " ", 
       RowBox[{"{", "}"}]}], ";", "\[IndentingNewLine]", 
      "\[IndentingNewLine]", 
      RowBox[{"bContinue", " ", "=", " ", "True"}], ";", 
      "\[IndentingNewLine]", "\[IndentingNewLine]", 
      RowBox[{"While", "[", 
       RowBox[{"bContinue", ",", "\[IndentingNewLine]", 
        RowBox[{
         RowBox[{"newcell", " ", "=", " ", 
          RowBox[{"Cases", "[", 
           RowBox[{"arrcells", ",", 
            RowBox[{"cell", "[", 
             RowBox[{
             "_", ",", "_", ",", "_", ",", "_", ",", "_", ",", "_", ",", 
              "curID", ",", "_"}], "]"}]}], "]"}]}], ";", 
         "\[IndentingNewLine]", "\[IndentingNewLine]", 
         RowBox[{"If", "[", 
          RowBox[{
           RowBox[{
            RowBox[{"Length", "[", "newcell", "]"}], ">", "0"}], ",", 
           "\[IndentingNewLine]", "\[IndentingNewLine]", 
           RowBox[{
            RowBox[{"curID", " ", "=", " ", 
             RowBox[{"newcell", "[", 
              RowBox[{"[", 
               RowBox[{"1", ",", "1"}], "]"}], "]"}]}], ";", 
            "\[IndentingNewLine]", 
            RowBox[{"AppendTo", "[", 
             RowBox[{"orderedCells", ",", 
              RowBox[{"newcell", "[", 
               RowBox[{"[", "1", "]"}], "]"}]}], "]"}], ";"}], 
           "\[IndentingNewLine]", "\[IndentingNewLine]", ",", 
           "\[IndentingNewLine]", 
           RowBox[{
            RowBox[{"bContinue", " ", "=", " ", "False"}], ";"}]}], 
          "\[IndentingNewLine]", "]"}]}]}], "\[IndentingNewLine]", "]"}], ";",
       "\[IndentingNewLine]", "\[IndentingNewLine]", "orderedCells"}]}], 
    "\[IndentingNewLine]", "]"}]}], ";"}]], "Input"],

Cell[BoxData[
 RowBox[{
  RowBox[{
   RowBox[{"plotConcentrationInSimulation", "[", 
    RowBox[{"arrSimulation_", ",", "concentrationIndex_"}], "]"}], ":=", 
   RowBox[{"Module", "[", 
    RowBox[{
     RowBox[{"{", 
      RowBox[{"curPlotRange", ",", "timeCoord"}], "}"}], ",", 
     "\[IndentingNewLine]", "\[IndentingNewLine]", 
     RowBox[{"MapIndexed", "[", 
      RowBox[{
       RowBox[{"Function", "[", 
        RowBox[{
         RowBox[{"{", 
          RowBox[{"curpool", ",", "curpoolInd"}], "}"}], ",", 
         "\[IndentingNewLine]", "\[IndentingNewLine]", 
         RowBox[{
          RowBox[{"arrorderedCells", " ", "=", " ", 
           RowBox[{"orderCells", "[", 
            RowBox[{"Cases", "[", 
             RowBox[{
              RowBox[{"curpool", "[", 
               RowBox[{"[", "2", "]"}], "]"}], ",", 
              RowBox[{"cell", "[", "__", "]"}]}], "]"}], "]"}]}], ";", 
          "\[IndentingNewLine]", 
          RowBox[{"prevcell", " ", "=", " ", 
           RowBox[{"{", "}"}]}], ";", "\[IndentingNewLine]", 
          "\[IndentingNewLine]", 
          RowBox[{"curPlotRange", " ", "=", " ", 
           RowBox[{"{", 
            RowBox[{
             RowBox[{"{", 
              RowBox[{
               RowBox[{"-", "5"}], ",", "65"}], "}"}], ",", 
             RowBox[{"{", 
              RowBox[{"0", ",", "20"}], "}"}]}], "}"}]}], ";", 
          RowBox[{"(*", 
           RowBox[{
            RowBox[{"{", 
             RowBox[{
              RowBox[{"{", 
               RowBox[{
                RowBox[{"-", "5"}], ",", "65"}], "}"}], ",", 
              RowBox[{"{", 
               RowBox[{"0", ",", "10"}], "}"}]}], "}"}], ";"}], "*)"}], 
          "\[IndentingNewLine]", 
          RowBox[{"timeCoord", " ", "=", " ", 
           RowBox[{"{", 
            RowBox[{
             RowBox[{
              RowBox[{"Total", "[", 
               RowBox[{"curPlotRange", "[", 
                RowBox[{"[", "1", "]"}], "]"}], "]"}], "/", "2"}], ",", 
             RowBox[{
              RowBox[{"curPlotRange", "[", 
               RowBox[{"[", 
                RowBox[{"2", ",", "1"}], "]"}], "]"}], "+", 
              RowBox[{"0.9", 
               RowBox[{"(", 
                RowBox[{
                 RowBox[{"curPlotRange", "[", 
                  RowBox[{"[", 
                   RowBox[{"2", ",", "2"}], "]"}], "]"}], "-", 
                 RowBox[{"curPlotRange", "[", 
                  RowBox[{"[", 
                   RowBox[{"2", ",", "1"}], "]"}], "]"}]}], ")"}]}]}]}], 
            "}"}]}], ";", "\[IndentingNewLine]", "\[IndentingNewLine]", 
          RowBox[{"Show", "[", 
           RowBox[{"Graphics", "[", 
            RowBox[{
             RowBox[{"Flatten", "[", 
              RowBox[{"{", 
               RowBox[{
                RowBox[{"Map", "[", 
                 RowBox[{
                  RowBox[{"Function", "[", 
                   RowBox[{
                    RowBox[{"{", "curcell", "}"}], ",", "\[IndentingNewLine]",
                     "\[IndentingNewLine]", 
                    RowBox[{
                    RowBox[{"retVal", " ", "=", " ", 
                    RowBox[{"{", 
                    RowBox[{
                    RowBox[{"RGBColor", "[", 
                    RowBox[{"1", ",", "0", ",", "0"}], "]"}], ",", 
                    RowBox[{"Point", "[", 
                    RowBox[{"{", 
                    RowBox[{
                    RowBox[{"curcell", "[", 
                    RowBox[{"[", "3", "]"}], "]"}], ",", 
                    RowBox[{"curcell", "[", 
                    RowBox[{"[", "concentrationIndex", "]"}], "]"}]}], "}"}], 
                    "]"}], ",", 
                    RowBox[{"RGBColor", "[", 
                    RowBox[{"0", ",", "0", ",", "0"}], "]"}], ",", 
                    RowBox[{"If", "[", 
                    RowBox[{
                    RowBox[{"prevcell", "=!=", 
                    RowBox[{"{", "}"}]}], ",", 
                    RowBox[{"Line", "[", 
                    RowBox[{"{", 
                    RowBox[{
                    RowBox[{"{", 
                    RowBox[{
                    RowBox[{
                    RowBox[{"curcell", "[", 
                    RowBox[{"[", "3", "]"}], "]"}], "+", 
                    RowBox[{"curcell", "[", 
                    RowBox[{"[", "4", "]"}], "]"}]}], ",", 
                    RowBox[{"prevcell", "[", 
                    RowBox[{"[", "concentrationIndex", "]"}], "]"}]}], "}"}], 
                    ",", 
                    RowBox[{"{", 
                    RowBox[{
                    RowBox[{
                    RowBox[{"curcell", "[", 
                    RowBox[{"[", "3", "]"}], "]"}], "+", 
                    RowBox[{"curcell", "[", 
                    RowBox[{"[", "4", "]"}], "]"}]}], ",", 
                    RowBox[{"curcell", "[", 
                    RowBox[{"[", "concentrationIndex", "]"}], "]"}]}], 
                    "}"}]}], "}"}], "]"}], ",", 
                    RowBox[{"{", "}"}]}], "]"}], ",", 
                    RowBox[{"Line", "[", 
                    RowBox[{"{", 
                    RowBox[{
                    RowBox[{"{", 
                    RowBox[{
                    RowBox[{
                    RowBox[{"curcell", "[", 
                    RowBox[{"[", "3", "]"}], "]"}], "-", 
                    RowBox[{"curcell", "[", 
                    RowBox[{"[", "4", "]"}], "]"}]}], ",", 
                    RowBox[{"curcell", "[", 
                    RowBox[{"[", "concentrationIndex", "]"}], "]"}]}], "}"}], 
                    ",", 
                    RowBox[{"{", 
                    RowBox[{
                    RowBox[{
                    RowBox[{"curcell", "[", 
                    RowBox[{"[", "3", "]"}], "]"}], "+", 
                    RowBox[{"curcell", "[", 
                    RowBox[{"[", "4", "]"}], "]"}]}], ",", 
                    RowBox[{"curcell", "[", 
                    RowBox[{"[", "concentrationIndex", "]"}], "]"}]}], 
                    "}"}]}], "}"}], "]"}]}], "}"}]}], ";", 
                    "\[IndentingNewLine]", 
                    RowBox[{"prevcell", " ", "=", " ", "curcell"}], ";", 
                    "\[IndentingNewLine]", "\[IndentingNewLine]", 
                    "retVal"}]}], "\[IndentingNewLine]", "]"}], ",", 
                  "arrorderedCells"}], "]"}], ",", 
                RowBox[{"Text", "[", 
                 RowBox[{
                  RowBox[{"\"\<time = \>\"", "<>", 
                   RowBox[{"ToString", "[", 
                    RowBox[{"curpool", "[", 
                    RowBox[{"[", "1", "]"}], "]"}], "]"}]}], ",", 
                  "timeCoord"}], "]"}]}], "}"}], "]"}], ",", 
             RowBox[{"Axes", "\[Rule]", " ", "True"}], ",", 
             RowBox[{"ImageSize", "\[Rule]", " ", 
              RowBox[{"{", 
               RowBox[{"500", ",", "500"}], "}"}]}], ",", 
             RowBox[{"PlotRange", "\[Rule]", " ", "curPlotRange"}]}], "]"}], 
           "]"}], ";"}]}], "\[IndentingNewLine]", "\[IndentingNewLine]", 
        "]"}], ",", "arrSimulation"}], "]"}]}], "\[IndentingNewLine]", 
    "]"}]}], ";"}]], "Input"],

Cell[BoxData[
 RowBox[{
  RowBox[{
   RowBox[{"plotConcentrationInSimulation2", "[", 
    RowBox[{"arrSimulation_", ",", "concentrationIndex_"}], "]"}], ":=", 
   RowBox[{"Module", "[", 
    RowBox[{
     RowBox[{"{", 
      RowBox[{"curPlotRange", ",", "timeCoord"}], "}"}], ",", 
     "\[IndentingNewLine]", "\[IndentingNewLine]", 
     RowBox[{"MapIndexed", "[", 
      RowBox[{
       RowBox[{"Function", "[", 
        RowBox[{
         RowBox[{"{", 
          RowBox[{"curpool", ",", "curpoolInd"}], "}"}], ",", 
         "\[IndentingNewLine]", "\[IndentingNewLine]", 
         RowBox[{
          RowBox[{"Print", "[", 
           RowBox[{"\"\<curpoolInd = \>\"", ",", 
            RowBox[{"curpoolInd", "[", 
             RowBox[{"[", "1", "]"}], "]"}]}], "]"}], ";", 
          "\[IndentingNewLine]", 
          RowBox[{"Print", "[", 
           RowBox[{"\"\<time = \>\"", ",", 
            RowBox[{"curpool", "[", 
             RowBox[{"[", "1", "]"}], "]"}]}], "]"}], ";", 
          "\[IndentingNewLine]", "\[IndentingNewLine]", 
          RowBox[{"arrorderedCells", " ", "=", " ", 
           RowBox[{"orderCells", "[", 
            RowBox[{"Cases", "[", 
             RowBox[{
              RowBox[{"curpool", "[", 
               RowBox[{"[", "2", "]"}], "]"}], ",", 
              RowBox[{"cell", "[", "__", "]"}]}], "]"}], "]"}]}], ";", 
          "\[IndentingNewLine]", 
          RowBox[{"prevcell", " ", "=", " ", 
           RowBox[{"{", "}"}]}], ";", "\[IndentingNewLine]", 
          "\[IndentingNewLine]", 
          RowBox[{"Show", "[", 
           RowBox[{"Graphics", "[", 
            RowBox[{
             RowBox[{"Flatten", "[", 
              RowBox[{"{", 
               RowBox[{"Map", "[", 
                RowBox[{
                 RowBox[{"Function", "[", 
                  RowBox[{
                   RowBox[{"{", "curcell", "}"}], ",", "\[IndentingNewLine]", 
                   "\[IndentingNewLine]", 
                   RowBox[{
                    RowBox[{"retVal", " ", "=", " ", 
                    RowBox[{"{", 
                    RowBox[{
                    RowBox[{"RGBColor", "[", 
                    RowBox[{"1", ",", "0", ",", "0"}], "]"}], ",", 
                    RowBox[{"Point", "[", 
                    RowBox[{"{", 
                    RowBox[{
                    RowBox[{"curcell", "[", 
                    RowBox[{"[", "3", "]"}], "]"}], ",", 
                    RowBox[{"curcell", "[", 
                    RowBox[{"[", "concentrationIndex", "]"}], "]"}]}], "}"}], 
                    "]"}], ",", 
                    RowBox[{"RGBColor", "[", 
                    RowBox[{"0", ",", "0", ",", "0"}], "]"}], ",", 
                    RowBox[{"If", "[", 
                    RowBox[{
                    RowBox[{"prevcell", "=!=", 
                    RowBox[{"{", "}"}]}], ",", 
                    RowBox[{"Line", "[", 
                    RowBox[{"{", 
                    RowBox[{
                    RowBox[{"{", 
                    RowBox[{
                    RowBox[{
                    RowBox[{"curcell", "[", 
                    RowBox[{"[", "3", "]"}], "]"}], "+", 
                    RowBox[{"curcell", "[", 
                    RowBox[{"[", "4", "]"}], "]"}]}], ",", 
                    RowBox[{"prevcell", "[", 
                    RowBox[{"[", "concentrationIndex", "]"}], "]"}]}], "}"}], 
                    ",", 
                    RowBox[{"{", 
                    RowBox[{
                    RowBox[{
                    RowBox[{"curcell", "[", 
                    RowBox[{"[", "3", "]"}], "]"}], "+", 
                    RowBox[{"curcell", "[", 
                    RowBox[{"[", "4", "]"}], "]"}]}], ",", 
                    RowBox[{"curcell", "[", 
                    RowBox[{"[", "concentrationIndex", "]"}], "]"}]}], 
                    "}"}]}], "}"}], "]"}], ",", 
                    RowBox[{"{", "}"}]}], "]"}], ",", 
                    RowBox[{"Line", "[", 
                    RowBox[{"{", 
                    RowBox[{
                    RowBox[{"{", 
                    RowBox[{
                    RowBox[{
                    RowBox[{"curcell", "[", 
                    RowBox[{"[", "3", "]"}], "]"}], "-", 
                    RowBox[{"curcell", "[", 
                    RowBox[{"[", "4", "]"}], "]"}]}], ",", 
                    RowBox[{"curcell", "[", 
                    RowBox[{"[", "concentrationIndex", "]"}], "]"}]}], "}"}], 
                    ",", 
                    RowBox[{"{", 
                    RowBox[{
                    RowBox[{
                    RowBox[{"curcell", "[", 
                    RowBox[{"[", "3", "]"}], "]"}], "+", 
                    RowBox[{"curcell", "[", 
                    RowBox[{"[", "4", "]"}], "]"}]}], ",", 
                    RowBox[{"curcell", "[", 
                    RowBox[{"[", "concentrationIndex", "]"}], "]"}]}], 
                    "}"}]}], "}"}], "]"}]}], "}"}]}], ";", 
                    "\[IndentingNewLine]", 
                    RowBox[{"prevcell", " ", "=", " ", "curcell"}], ";", 
                    "\[IndentingNewLine]", "\[IndentingNewLine]", 
                    "retVal"}]}], "\[IndentingNewLine]", "]"}], ",", 
                 "arrorderedCells"}], "]"}], "}"}], "]"}], ",", 
             RowBox[{"Axes", "\[Rule]", " ", "True"}], ",", 
             RowBox[{"ImageSize", "\[Rule]", " ", 
              RowBox[{"{", 
               RowBox[{"500", ",", "500"}], "}"}]}], ",", 
             RowBox[{"PlotRange", "\[Rule]", " ", "All"}]}], "]"}], "]"}], 
          ";"}]}], "\[IndentingNewLine]", "\[IndentingNewLine]", "]"}], ",", 
       "arrSimulation"}], "]"}]}], "\[IndentingNewLine]", "]"}]}], 
  ";"}]], "Input"],

Cell[BoxData[
 RowBox[{
  RowBox[{
   RowBox[{"plotAuxinInflux", "[", "arrSimulation_", "]"}], ":=", 
   RowBox[{"Module", "[", 
    RowBox[{
     RowBox[{"{", "arrAuxinLevelIntime", "}"}], ",", "\[IndentingNewLine]", 
     "\[IndentingNewLine]", 
     RowBox[{
      RowBox[{"arrAuxinLevelIntime", " ", "=", " ", 
       RowBox[{"MapIndexed", "[", 
        RowBox[{
         RowBox[{"Function", "[", 
          RowBox[{
           RowBox[{"{", 
            RowBox[{"curpool", ",", "curpoolInd"}], "}"}], ",", 
           "\[IndentingNewLine]", "\[IndentingNewLine]", 
           RowBox[{"{", 
            RowBox[{
             RowBox[{"curpool", "[", 
              RowBox[{"[", "1", "]"}], "]"}], ",", 
             RowBox[{
              RowBox[{"Flatten", "[", 
               RowBox[{"Cases", "[", 
                RowBox[{
                 RowBox[{"curpool", "[", 
                  RowBox[{"[", "2", "]"}], "]"}], ",", 
                 RowBox[{"auxinInfux", "[", "__", "]"}]}], "]"}], "]"}], "[", 
              
              RowBox[{"[", 
               RowBox[{"1", ",", "1"}], "]"}], "]"}]}], "}"}]}], 
          "\[IndentingNewLine]", "\[IndentingNewLine]", "]"}], ",", 
         "arrSimulation"}], "]"}]}], ";", "\[IndentingNewLine]", 
      "\[IndentingNewLine]", 
      RowBox[{"ListPlot", "[", 
       RowBox[{"arrAuxinLevelIntime", ",", 
        RowBox[{"PlotJoined", "\[Rule]", " ", "True"}]}], "]"}], ";"}]}], 
    "\[IndentingNewLine]", "\[IndentingNewLine]", "]"}]}], ";"}]], "Input"],

Cell[BoxData[
 RowBox[{
  RowBox[{"rangeOfSimulation", "[", "arrSimulation_", "]"}], ":=", 
  RowBox[{"Module", "[", 
   RowBox[{
    RowBox[{"{", 
     RowBox[{"arrVals", ",", "arrorderedCells", ",", "baseLocation"}], "}"}], 
    ",", "\[IndentingNewLine]", "\[IndentingNewLine]", "\[IndentingNewLine]", 
    
    RowBox[{
     RowBox[{"arrVals", " ", "=", " ", 
      RowBox[{"MapIndexed", "[", 
       RowBox[{
        RowBox[{"Function", "[", 
         RowBox[{
          RowBox[{"{", 
           RowBox[{"curpool", ",", "curpoolInd"}], "}"}], ",", 
          "\[IndentingNewLine]", "\[IndentingNewLine]", 
          RowBox[{
           RowBox[{"arrorderedCells", " ", "=", " ", 
            RowBox[{"orderCells", "[", 
             RowBox[{"Cases", "[", 
              RowBox[{
               RowBox[{"curpool", "[", 
                RowBox[{"[", "2", "]"}], "]"}], ",", 
               RowBox[{"cell", "[", "__", "]"}]}], "]"}], "]"}]}], ";", 
           "\[IndentingNewLine]", "\[IndentingNewLine]", 
           RowBox[{"baseLocation", " ", "=", " ", 
            RowBox[{
             RowBox[{"First", "[", "arrorderedCells", "]"}], "[", 
             RowBox[{"[", "cellLocIndex", "]"}], "]"}]}], ";", 
           "\[IndentingNewLine]", 
           RowBox[{
            RowBox[{"arrorderedCells", "[", 
             RowBox[{"[", 
              RowBox[{"All", ",", "cellLocIndex"}], "]"}], "]"}], " ", "-=", 
            " ", "baseLocation"}], ";", "\[IndentingNewLine]", 
           RowBox[{"(*", 
            RowBox[{"now", " ", "change", " ", "direction"}], "*)"}], 
           "\[IndentingNewLine]", 
           RowBox[{
            RowBox[{"arrorderedCells", "[", 
             RowBox[{"[", 
              RowBox[{"All", ",", "cellLocIndex"}], "]"}], "]"}], " ", "=", 
            " ", 
            RowBox[{"-", 
             RowBox[{"arrorderedCells", "[", 
              RowBox[{"[", 
               RowBox[{"All", ",", "cellLocIndex"}], "]"}], "]"}]}]}], ";", 
           "\[IndentingNewLine]", 
           RowBox[{"{", 
            RowBox[{
             RowBox[{"Last", "[", 
              RowBox[{"arrorderedCells", "[", 
               RowBox[{"[", 
                RowBox[{"All", ",", "cellLocIndex"}], "]"}], "]"}], "]"}], 
             ",", 
             RowBox[{"Max", "[", 
              RowBox[{"Flatten", "[", 
               RowBox[{"{", 
                RowBox[{
                 RowBox[{"arrorderedCells", "[", 
                  RowBox[{"[", 
                   RowBox[{"All", ",", "cellAuxinIndex"}], "]"}], "]"}], ",", 
                 
                 RowBox[{"arrorderedCells", "[", 
                  RowBox[{"[", 
                   RowBox[{"All", ",", "cellYIndex"}], "]"}], "]"}]}], "}"}], 
               "]"}], "]"}]}], "}"}]}]}], "\[IndentingNewLine]", 
         "\[IndentingNewLine]", "]"}], ",", "arrSimulation"}], "]"}]}], ";", 
     "\[IndentingNewLine]", "\[IndentingNewLine]", 
     RowBox[{"{", 
      RowBox[{
       RowBox[{"{", 
        RowBox[{"0", ",", 
         RowBox[{"Max", "[", 
          RowBox[{"arrVals", "[", 
           RowBox[{"[", 
            RowBox[{"All", ",", "1"}], "]"}], "]"}], "]"}]}], "}"}], ",", 
       RowBox[{"{", 
        RowBox[{"0", ",", 
         RowBox[{"Max", "[", 
          RowBox[{"arrVals", "[", 
           RowBox[{"[", 
            RowBox[{"All", ",", "2"}], "]"}], "]"}], "]"}]}], "}"}]}], 
      "}"}]}]}], "\[IndentingNewLine]", "\[IndentingNewLine]", 
   "]"}]}]], "Input"],

Cell[CellGroupData[{

Cell[BoxData[
 RowBox[{
  RowBox[{"Options", "[", "plotAllConcentrationInSimulation", "]"}], "=", 
  RowBox[{"{", 
   RowBox[{
    RowBox[{"plotrange", "\[Rule]", " ", 
     RowBox[{"{", "}"}]}], ",", 
    RowBox[{"exportToFile", "\[Rule]", " ", "True"}], ",", 
    RowBox[{"plotStyle", "\[Rule]", " ", "1"}]}], 
   RowBox[{"(*", 
    RowBox[{
     RowBox[{"1", "-", 
      RowBox[{"connected", " ", "points"}]}], ",", 
     RowBox[{"2", " ", "-", " ", 
      RowBox[{"connected", " ", "straight", " ", "bars"}]}]}], "*)"}], 
   "}"}]}]], "Input"],

Cell[BoxData[
 RowBox[{
  RowBox[{"General", "::", "\<\"spell1\"\>"}], 
  RowBox[{
  ":", " "}], "\<\"Possible spelling error: new symbol name \
\\\"\\!\\(plotStyle\\)\\\" is similar to existing symbol \
\\\"\\!\\(PlotStyle\\)\\\". \\!\\(\\*ButtonBox[\\\"More\[Ellipsis]\\\", \
ButtonStyle->\\\"RefGuideLinkText\\\", ButtonFrame->None, \
ButtonData:>\\\"General::spell1\\\"]\\)\"\>"}]], "Message"],

Cell[BoxData[
 RowBox[{"{", 
  RowBox[{
   RowBox[{"plotrange", "\[Rule]", 
    RowBox[{"{", "}"}]}], ",", 
   RowBox[{"exportToFile", "\[Rule]", "True"}], ",", 
   RowBox[{"plotStyle", "\[Rule]", "1"}]}], "}"}]], "Output"]
}, Open  ]],

Cell[BoxData[
 RowBox[{
  RowBox[{
   RowBox[{"gPlotXAxisVersion", " ", "=", " ", "3"}], ";"}], 
  RowBox[{"(*", "\[IndentingNewLine]", "\t", 
   RowBox[{"1", "-", 
    RowBox[{
    "plot", " ", "the", " ", "end", " ", "of", " ", "the", " ", "root", " ", 
     "on", " ", "the", " ", "origin", " ", "while", " ", "the", " ", "root", 
     " ", "grows", " ", "to", " ", "the", " ", "right", " ", 
     RowBox[{
      RowBox[{"(", "positive", ")"}], ".", " ", "\[IndentingNewLine]", 
      "2"}]}], " ", "-", " ", 
    RowBox[{"start", " ", 
     RowBox[{"(", "shoot", ")"}], " ", "of", " ", "the", " ", "root", " ", 
     "on", " ", "origin", " ", "while", " ", "the", " ", "root", " ", "grows",
      " ", "to", " ", "the", " ", 
     RowBox[{"roght", ".", "\[IndentingNewLine]", "3"}]}], " ", "-", " ", 
    RowBox[{
    "plot", " ", "the", " ", "end", " ", "of", " ", "the", " ", "root", " ", 
     "on", " ", "the", " ", "origin", " ", "while", " ", "the", " ", "root", 
     " ", "grows", " ", "to", " ", "the", " ", "left", " ", 
     RowBox[{
      RowBox[{"(", "negative", ")"}], "."}]}]}], "  ", "\[IndentingNewLine]", 
   "*)"}]}]], "Input"],

Cell[BoxData[
 RowBox[{
  RowBox[{
   RowBox[{"plotAllConcentrationInSimulation", "[", 
    RowBox[{"arrSimulation_", ",", 
     RowBox[{"opt___", "?", "OptionQ"}]}], "]"}], ":=", 
   RowBox[{"Module", "[", 
    RowBox[{
     RowBox[{"{", 
      RowBox[{
      "curplotrange", ",", "curexportToFile", ",", "curplotStyle", ",", 
       "arrPlots", ",", "curPlotRange", ",", "timeCoord", ",", "plot1", ",", 
       "curPoint", ",", "curLine", ",", "curGraphPart", ",", "curLineColor"}],
       "}"}], ",", "\[IndentingNewLine]", "\[IndentingNewLine]", 
     RowBox[{
      RowBox[{
       RowBox[{"{", 
        RowBox[{"curplotrange", ",", "curexportToFile", ",", "curplotStyle"}],
         "}"}], "  ", "=", " ", 
       RowBox[{
        RowBox[{
         RowBox[{"{", 
          RowBox[{"plotrange", ",", "exportToFile", ",", "plotStyle"}], "}"}],
          "/.", " ", 
         RowBox[{"{", "opt", "}"}]}], "/.", 
        RowBox[{"Options", "[", "plotAllConcentrationInSimulation", "]"}]}]}],
       ";", "\[IndentingNewLine]", "\[IndentingNewLine]", 
      RowBox[{"If", "[", 
       RowBox[{
        RowBox[{"gPlotXAxisVersion", " ", "\[Equal]", " ", "3"}], ",", 
        "\[IndentingNewLine]", 
        RowBox[{
         RowBox[{"curplotrange", " ", "=", " ", 
          RowBox[{"{", 
           RowBox[{
            RowBox[{"-", 
             RowBox[{"Reverse", "[", 
              RowBox[{"curplotrange", "[", 
               RowBox[{"[", "1", "]"}], "]"}], "]"}]}], ",", 
            RowBox[{"curplotrange", "[", 
             RowBox[{"[", "2", "]"}], "]"}]}], "}"}]}], ";"}]}], 
       "\[IndentingNewLine]", "]"}], ";", "\[IndentingNewLine]", 
      "\[IndentingNewLine]", 
      RowBox[{"arrPlots", " ", "=", " ", 
       RowBox[{"MapIndexed", "[", 
        RowBox[{
         RowBox[{"Function", "[", 
          RowBox[{
           RowBox[{"{", 
            RowBox[{"curpool", ",", "curpoolInd"}], "}"}], ",", 
           "\[IndentingNewLine]", "\[IndentingNewLine]", 
           RowBox[{
            RowBox[{"Print", "[", 
             RowBox[{"\"\<curpoolInd = \>\"", ",", 
              RowBox[{"curpoolInd", "[", 
               RowBox[{"[", "1", "]"}], "]"}]}], "]"}], ";", 
            "\[IndentingNewLine]", 
            RowBox[{"Print", "[", 
             RowBox[{"\"\<time = \>\"", ",", 
              RowBox[{"curpool", "[", 
               RowBox[{"[", "1", "]"}], "]"}]}], "]"}], ";", 
            "\[IndentingNewLine]", "\[IndentingNewLine]", 
            RowBox[{"arrorderedCells", " ", "=", " ", 
             RowBox[{"orderCells", "[", 
              RowBox[{"Cases", "[", 
               RowBox[{
                RowBox[{"curpool", "[", 
                 RowBox[{"[", "2", "]"}], "]"}], ",", 
                RowBox[{"cell", "[", "__", "]"}]}], "]"}], "]"}]}], ";", 
            "\[IndentingNewLine]", "\[IndentingNewLine]", 
            RowBox[{"Switch", "[", 
             RowBox[{
             "gPlotXAxisVersion", ",", "\[IndentingNewLine]", "1", ",", 
              "\[IndentingNewLine]", 
              RowBox[{
               RowBox[{"baseLocation", " ", "=", " ", 
                RowBox[{
                 RowBox[{"Last", "[", "arrorderedCells", "]"}], "[", 
                 RowBox[{"[", "cellLocIndex", "]"}], "]"}]}], ";", 
               "\[IndentingNewLine]", 
               RowBox[{
                RowBox[{"arrorderedCells", "[", 
                 RowBox[{"[", 
                  RowBox[{"All", ",", "cellLocIndex"}], "]"}], "]"}], " ", "-=",
                 " ", "baseLocation"}], ";"}], "\[IndentingNewLine]", ",", 
              "\[IndentingNewLine]", "2", ",", "\[IndentingNewLine]", 
              RowBox[{
               RowBox[{"baseLocation", " ", "=", " ", 
                RowBox[{
                 RowBox[{"First", "[", "arrorderedCells", "]"}], "[", 
                 RowBox[{"[", "cellLocIndex", "]"}], "]"}]}], ";", 
               "\[IndentingNewLine]", 
               RowBox[{
                RowBox[{"arrorderedCells", "[", 
                 RowBox[{"[", 
                  RowBox[{"All", ",", "cellLocIndex"}], "]"}], "]"}], " ", "-=",
                 " ", "baseLocation"}], ";", "\[IndentingNewLine]", 
               RowBox[{"(*", 
                RowBox[{"now", " ", "change", " ", "direction"}], "*)"}], 
               "\[IndentingNewLine]", 
               RowBox[{
                RowBox[{"arrorderedCells", "[", 
                 RowBox[{"[", 
                  RowBox[{"All", ",", "cellLocIndex"}], "]"}], "]"}], " ", 
                "=", " ", 
                RowBox[{"-", 
                 RowBox[{"arrorderedCells", "[", 
                  RowBox[{"[", 
                   RowBox[{"All", ",", "cellLocIndex"}], "]"}], "]"}]}]}], 
               ";"}], "\[IndentingNewLine]", ",", "\[IndentingNewLine]", "3", 
              ",", "\[IndentingNewLine]", 
              RowBox[{
               RowBox[{"baseLocation", " ", "=", " ", 
                RowBox[{
                 RowBox[{"Last", "[", "arrorderedCells", "]"}], "[", 
                 RowBox[{"[", "cellLocIndex", "]"}], "]"}]}], ";", 
               "\[IndentingNewLine]", 
               RowBox[{
                RowBox[{"arrorderedCells", "[", 
                 RowBox[{"[", 
                  RowBox[{"All", ",", "cellLocIndex"}], "]"}], "]"}], " ", "-=",
                 " ", "baseLocation"}], ";", "\[IndentingNewLine]", 
               RowBox[{"(*", 
                RowBox[{"now", " ", "change", " ", "direction"}], "*)"}], 
               "\[IndentingNewLine]", 
               RowBox[{
                RowBox[{"arrorderedCells", "[", 
                 RowBox[{"[", 
                  RowBox[{"All", ",", "cellLocIndex"}], "]"}], "]"}], " ", 
                "=", " ", 
                RowBox[{"-", 
                 RowBox[{"arrorderedCells", "[", 
                  RowBox[{"[", 
                   RowBox[{"All", ",", "cellLocIndex"}], "]"}], "]"}]}]}], 
               ";"}]}], "\[IndentingNewLine]", "]"}], ";", 
            "\[IndentingNewLine]", "\[IndentingNewLine]", 
            RowBox[{"prevcell", " ", "=", " ", 
             RowBox[{"{", "}"}]}], ";", "\[IndentingNewLine]", 
            "\[IndentingNewLine]", 
            RowBox[{"plot1", " ", "=", " ", 
             RowBox[{"Graphics", "[", 
              RowBox[{
               RowBox[{"Flatten", "[", 
                RowBox[{"{", 
                 RowBox[{"Map", "[", 
                  RowBox[{
                   RowBox[{"Function", "[", 
                    RowBox[{
                    RowBox[{"{", "curcell", "}"}], ",", "\[IndentingNewLine]",
                     
                    RowBox[{
                    RowBox[{"yval1", "=", 
                    RowBox[{"{", 
                    RowBox[{
                    RowBox[{"curcell", "[", 
                    RowBox[{"[", "5", "]"}], "]"}], ",", 
                    RowBox[{"If", "[", 
                    RowBox[{
                    RowBox[{"prevcell", "=!=", 
                    RowBox[{"{", "}"}]}], ",", 
                    RowBox[{"prevcell", "[", 
                    RowBox[{"[", "5", "]"}], "]"}], ",", 
                    RowBox[{"{", "}"}]}], "]"}]}], "}"}]}], ";", 
                    "\[IndentingNewLine]", 
                    RowBox[{"yval2", "=", 
                    RowBox[{"2", 
                    RowBox[{"{", 
                    RowBox[{
                    RowBox[{"curcell", "[", 
                    RowBox[{"[", "6", "]"}], "]"}], ",", 
                    RowBox[{"If", "[", 
                    RowBox[{
                    RowBox[{"prevcell", "=!=", 
                    RowBox[{"{", "}"}]}], ",", 
                    RowBox[{"prevcell", "[", 
                    RowBox[{"[", "6", "]"}], "]"}], ",", 
                    RowBox[{"{", "}"}]}], "]"}]}], "}"}]}]}], ";", 
                    "\[IndentingNewLine]", 
                    RowBox[{"yval3", "=", 
                    RowBox[{"gCellCyleTime", "*", 
                    RowBox[{"{", 
                    RowBox[{
                    RowBox[{"If", "[", 
                    RowBox[{
                    RowBox[{
                    RowBox[{"curcell", "[", 
                    RowBox[{"[", "cellModeIndex", "]"}], "]"}], " ", 
                    "\[Equal]", " ", "1"}], 
                    RowBox[{"(*", 
                    RowBox[{"growth", " ", "mode"}], "*)"}], ",", 
                    RowBox[{"cellGrowthLocFunc", "[", 
                    RowBox[{"curcell", "[", 
                    RowBox[{"[", "4", "]"}], "]"}], "]"}], ",", "0"}], "]"}], 
                    ",", 
                    RowBox[{"If", "[", 
                    RowBox[{
                    RowBox[{
                    RowBox[{"prevcell", "=!=", 
                    RowBox[{"{", "}"}]}], " ", "&&", " ", 
                    RowBox[{
                    RowBox[{"prevcell", "[", 
                    RowBox[{"[", "cellModeIndex", "]"}], "]"}], " ", 
                    "\[Equal]", " ", "1"}]}], 
                    RowBox[{"(*", 
                    RowBox[{"growth", " ", "mode"}], "*)"}], ",", 
                    RowBox[{"cellGrowthLocFunc", "[", 
                    RowBox[{"prevcell", "[", 
                    RowBox[{"[", "4", "]"}], "]"}], "]"}], ",", "0"}], 
                    "]"}]}], "}"}]}]}], ";", "\[IndentingNewLine]", 
                    "\[IndentingNewLine]", 
                    RowBox[{"curPoint", " ", "=", " ", 
                    RowBox[{"Point", "[", 
                    RowBox[{"{", 
                    RowBox[{
                    RowBox[{"curcell", "[", 
                    RowBox[{"[", "cellLocIndex", "]"}], "]"}], ",", 
                    "yValCur"}], "}"}], "]"}]}], ";", "\[IndentingNewLine]", 
                    "\[IndentingNewLine]", 
                    RowBox[{"If", "[", 
                    RowBox[{
                    RowBox[{"curplotStyle", " ", "\[Equal]", " ", "1"}], ",", 
                    "\[IndentingNewLine]", 
                    RowBox[{
                    RowBox[{"curLine", " ", "=", " ", 
                    RowBox[{"If", "[", 
                    RowBox[{
                    RowBox[{"prevcell", "=!=", 
                    RowBox[{"{", "}"}]}], ",", 
                    RowBox[{"Line", "[", 
                    RowBox[{"{", 
                    RowBox[{
                    RowBox[{"{", 
                    RowBox[{
                    RowBox[{"prevcell", "[", 
                    RowBox[{"[", "cellLocIndex", "]"}], "]"}], ",", 
                    "yValPrev"}], "}"}], ",", 
                    RowBox[{"{", 
                    RowBox[{
                    RowBox[{"curcell", "[", 
                    RowBox[{"[", "cellLocIndex", "]"}], "]"}], ",", 
                    "yValCur"}], "}"}]}], "}"}], "]"}], ",", 
                    RowBox[{"{", "}"}]}], "]"}]}], ";"}], 
                    "\[IndentingNewLine]", ",", "\[IndentingNewLine]", 
                    RowBox[{
                    RowBox[{"curLine", " ", "=", " ", 
                    RowBox[{"{", 
                    RowBox[{
                    RowBox[{"If", "[", 
                    RowBox[{
                    RowBox[{"prevcell", "=!=", 
                    RowBox[{"{", "}"}]}], ",", 
                    RowBox[{"Line", "[", 
                    RowBox[{"{", 
                    RowBox[{
                    RowBox[{"{", 
                    RowBox[{
                    RowBox[{
                    RowBox[{"prevcell", "[", 
                    RowBox[{"[", "cellLocIndex", "]"}], "]"}], "+", 
                    RowBox[{"prevcell", "[", 
                    RowBox[{"[", "cellRadIndex", "]"}], "]"}]}], ",", 
                    "yValPrev"}], "}"}], ",", 
                    RowBox[{"{", 
                    RowBox[{
                    RowBox[{
                    RowBox[{"curcell", "[", 
                    RowBox[{"[", "cellLocIndex", "]"}], "]"}], "-", 
                    RowBox[{"curcell", "[", 
                    RowBox[{"[", "cellRadIndex", "]"}], "]"}]}], ",", 
                    "yValCur"}], "}"}]}], "}"}], "]"}], ",", 
                    RowBox[{"{", "}"}]}], "]"}], ",", 
                    RowBox[{"Line", "[", 
                    RowBox[{"{", 
                    RowBox[{
                    RowBox[{"{", 
                    RowBox[{
                    RowBox[{
                    RowBox[{"curcell", "[", 
                    RowBox[{"[", "cellLocIndex", "]"}], "]"}], "-", 
                    RowBox[{"curcell", "[", 
                    RowBox[{"[", "cellRadIndex", "]"}], "]"}]}], ",", 
                    "yValCur"}], "}"}], ",", 
                    RowBox[{"{", 
                    RowBox[{
                    RowBox[{
                    RowBox[{"curcell", "[", 
                    RowBox[{"[", "cellLocIndex", "]"}], "]"}], "+", 
                    RowBox[{"curcell", "[", 
                    RowBox[{"[", "cellRadIndex", "]"}], "]"}]}], ",", 
                    "yValCur"}], "}"}]}], "}"}], "]"}]}], "}"}]}], ";"}]}], 
                    "\[IndentingNewLine]", "]"}], ";", "\[IndentingNewLine]", 
                    "\[IndentingNewLine]", 
                    RowBox[{"curGraphPart", " ", "=", " ", 
                    RowBox[{"Flatten", "[", 
                    RowBox[{"{", 
                    RowBox[{
                    RowBox[{"RGBColor", "[", 
                    RowBox[{"1", ",", "0", ",", "0"}], "]"}], ",", "curPoint",
                     ",", "curLineColor", ",", "curLine"}], "}"}], "]"}]}], 
                    ";", "\[IndentingNewLine]", "\[IndentingNewLine]", 
                    RowBox[{"retVal", "=", 
                    RowBox[{"Join", "[", 
                    RowBox[{
                    RowBox[{"curGraphPart", "/.", " ", 
                    RowBox[{"{", 
                    RowBox[{
                    RowBox[{"yValPrev", "\[Rule]", " ", 
                    RowBox[{"yval1", "[", 
                    RowBox[{"[", "2", "]"}], "]"}]}], ",", 
                    RowBox[{"yValCur", "\[Rule]", " ", 
                    RowBox[{"yval1", "[", 
                    RowBox[{"[", "1", "]"}], "]"}]}], ",", 
                    RowBox[{"curLineColor", "\[Rule]", " ", 
                    RowBox[{"RGBColor", "[", 
                    RowBox[{"0", ",", "1", ",", "0"}], "]"}]}]}], "}"}]}], 
                    ",", 
                    RowBox[{"curGraphPart", "/.", " ", 
                    RowBox[{"{", 
                    RowBox[{
                    RowBox[{"yValPrev", "\[Rule]", " ", 
                    RowBox[{"yval2", "[", 
                    RowBox[{"[", "2", "]"}], "]"}]}], ",", 
                    RowBox[{"yValCur", "\[Rule]", " ", 
                    RowBox[{"yval2", "[", 
                    RowBox[{"[", "1", "]"}], "]"}]}], ",", 
                    RowBox[{"curLineColor", "\[Rule]", " ", 
                    RowBox[{"RGBColor", "[", 
                    RowBox[{"0", ",", "0", ",", "1"}], "]"}]}]}], "}"}]}], 
                    ",", 
                    RowBox[{"curGraphPart", "/.", " ", 
                    RowBox[{"{", 
                    RowBox[{
                    RowBox[{"yValPrev", "\[Rule]", " ", 
                    RowBox[{"yval3", "[", 
                    RowBox[{"[", "2", "]"}], "]"}]}], ",", 
                    RowBox[{"yValCur", "\[Rule]", " ", 
                    RowBox[{"yval3", "[", 
                    RowBox[{"[", "1", "]"}], "]"}]}], ",", 
                    RowBox[{"curLineColor", "\[Rule]", " ", 
                    RowBox[{"RGBColor", "[", 
                    RowBox[{"1", ",", "0", ",", "1"}], "]"}]}]}], "}"}]}]}], 
                    "]"}]}], ";", "\[IndentingNewLine]", 
                    "\[IndentingNewLine]", 
                    RowBox[{"prevcell", "=", "curcell"}], ";", 
                    "\[IndentingNewLine]", "retVal"}]}], "]"}], ",", 
                   "arrorderedCells"}], "]"}], "}"}], "]"}], ",", 
               RowBox[{"Axes", "\[Rule]", "True"}], ",", 
               RowBox[{"ImageSize", "\[Rule]", 
                RowBox[{"{", 
                 RowBox[{"500", ",", "500"}], "}"}]}], ",", 
               RowBox[{"(*", 
                RowBox[{
                 RowBox[{"Ticks", "\[Rule]", 
                  RowBox[{"{", 
                   RowBox[{"tickreverse", ",", "Automatic"}], "}"}]}], ","}], 
                "*)"}], 
               RowBox[{"PlotRange", "\[Rule]", 
                RowBox[{"If", "[", 
                 RowBox[{
                  RowBox[{
                   RowBox[{"Length", "[", "curplotrange", "]"}], ">", "0"}], 
                  ",", "curplotrange", ",", "All"}], "]"}]}]}], "]"}]}], ";", 
            "\[IndentingNewLine]", "\[IndentingNewLine]", 
            "\[IndentingNewLine]", 
            RowBox[{"If", "[", 
             RowBox[{"curexportToFile", ",", "\[IndentingNewLine]", 
              RowBox[{
               RowBox[{"Export", "[", 
                RowBox[{
                 RowBox[{"\"\<plot-\>\"", "<>", 
                  RowBox[{"ToString", "[", "curplotStyle", "]"}], "<>", 
                  "\"\<-\>\"", "<>", 
                  RowBox[{"ToString", "[", 
                   RowBox[{"curpoolInd", "[", 
                    RowBox[{"[", "1", "]"}], "]"}], "]"}], "<>", 
                  "\"\<.jpg\>\""}], ",", "plot1"}], "]"}], ";"}]}], 
             "\[IndentingNewLine]", "]"}], ";", "\[IndentingNewLine]", 
            "\[IndentingNewLine]", 
            RowBox[{"Print", "[", 
             RowBox[{"Show", "[", "plot1", "]"}], "]"}], ";", 
            "\[IndentingNewLine]", "\[IndentingNewLine]", "plot1"}]}], 
          "\[IndentingNewLine]", "\[IndentingNewLine]", "]"}], ",", 
         "arrSimulation"}], "]"}]}], ";"}]}], "\[IndentingNewLine]", "]"}]}], 
  ";"}]], "Input",
 CellChangeTimes->{{3.466693015372567*^9, 3.466693016992567*^9}}],

Cell[BoxData[
 RowBox[{
  RowBox[{"findCellDivisions", "[", 
   RowBox[{"arrSimulation_", ",", "minNumOfCellsInRoot_"}], "]"}], ":=", 
  RowBox[{"Module", "[", 
   RowBox[{
    RowBox[{"{", 
     RowBox[{
     "prevarrorderedCells", ",", "arrorderedCells", ",", "newindices", ",", 
      "newcells", ",", "baseLocation"}], "}"}], ",", "\[IndentingNewLine]", 
    "\[IndentingNewLine]", 
    RowBox[{
     RowBox[{"prevarrorderedCells", " ", "=", " ", 
      RowBox[{"{", "}"}]}], ";", "\[IndentingNewLine]", "\[IndentingNewLine]",
      
     RowBox[{"DeleteCases", "[", 
      RowBox[{
       RowBox[{"MapIndexed", "[", 
        RowBox[{
         RowBox[{"Function", "[", 
          RowBox[{
           RowBox[{"{", 
            RowBox[{"curpool", ",", "curpoolInd"}], "}"}], ",", 
           "\[IndentingNewLine]", "\[IndentingNewLine]", 
           RowBox[{
            RowBox[{"arrorderedCells", " ", "=", " ", 
             RowBox[{"orderCells", "[", 
              RowBox[{"Cases", "[", 
               RowBox[{
                RowBox[{"curpool", "[", 
                 RowBox[{"[", "2", "]"}], "]"}], ",", 
                RowBox[{"cell", "[", "__", "]"}]}], "]"}], "]"}]}], ";", 
            "\[IndentingNewLine]", "\[IndentingNewLine]", 
            RowBox[{"baseLocation", " ", "=", " ", 
             RowBox[{
              RowBox[{"Last", "[", "arrorderedCells", "]"}], "[", 
              RowBox[{"[", "cellLocIndex", "]"}], "]"}]}], ";", 
            "\[IndentingNewLine]", 
            RowBox[{
             RowBox[{"arrorderedCells", "[", 
              RowBox[{"[", 
               RowBox[{"All", ",", "cellLocIndex"}], "]"}], "]"}], " ", "-=", 
             " ", "baseLocation"}], ";", "\[IndentingNewLine]", 
            "\[IndentingNewLine]", 
            RowBox[{"If", "[", 
             RowBox[{
              RowBox[{
               RowBox[{
                RowBox[{"Length", "[", "prevarrorderedCells", "]"}], " ", 
                "\[LessEqual]", "  ", "0"}], " ", "||", " ", 
               RowBox[{
                RowBox[{"Length", "[", "prevarrorderedCells", "]"}], 
                "\[GreaterEqual]", " ", 
                RowBox[{"Length", "[", "arrorderedCells", "]"}]}], " ", "||", 
               " ", 
               RowBox[{
                RowBox[{"Length", "[", "arrorderedCells", "]"}], "<", 
                "minNumOfCellsInRoot"}]}], "  ", ",", "\[IndentingNewLine]", 
              "\[IndentingNewLine]", 
              RowBox[{
               RowBox[{
               "prevarrorderedCells", " ", "=", " ", "arrorderedCells"}], ";",
                "\[IndentingNewLine]", "0"}], "\[IndentingNewLine]", ",", 
              "\[IndentingNewLine]", 
              RowBox[{"(*", 
               RowBox[{"find", " ", "the", " ", "cell", " ", "division"}], 
               "*)"}], "\[IndentingNewLine]", 
              RowBox[{
               RowBox[{"newindices", " ", "=", " ", 
                RowBox[{"Complement", "[", 
                 RowBox[{
                  RowBox[{"arrorderedCells", "[", 
                   RowBox[{"[", 
                    RowBox[{"All", ",", "cellIDIndex"}], "]"}], "]"}], ",", 
                  RowBox[{"prevarrorderedCells", "[", 
                   RowBox[{"[", 
                    RowBox[{"All", ",", "cellIDIndex"}], "]"}], "]"}]}], 
                 "]"}]}], ";", "\[IndentingNewLine]", 
               RowBox[{"newcells", " ", "=", " ", 
                RowBox[{"Map", "[", 
                 RowBox[{
                  RowBox[{
                   RowBox[{"arrorderedCells", "[", 
                    RowBox[{"[", 
                    RowBox[{
                    RowBox[{"Flatten", "[", 
                    RowBox[{"Position", "[", 
                    RowBox[{
                    RowBox[{"arrorderedCells", "[", 
                    RowBox[{"[", 
                    RowBox[{"All", ",", "cellIDIndex"}], "]"}], "]"}], ",", 
                    "#"}], "]"}], "]"}], "[", 
                    RowBox[{"[", "1", "]"}], "]"}], "]"}], "]"}], "&"}], ",", 
                  "newindices"}], "]"}]}], ";", "\[IndentingNewLine]", 
               "\[IndentingNewLine]", 
               RowBox[{
               "prevarrorderedCells", " ", "=", " ", "arrorderedCells"}], ";",
                "\[IndentingNewLine]", 
               RowBox[{"{", 
                RowBox[{
                 RowBox[{"curpool", "[", 
                  RowBox[{"[", "1", "]"}], "]"}], ",", 
                 RowBox[{"Mean", "[", 
                  RowBox[{"newcells", "[", 
                   RowBox[{"[", 
                    RowBox[{"All", ",", "cellLocIndex"}], "]"}], "]"}], 
                  "]"}]}], "}"}]}]}], "\[IndentingNewLine]", "]"}]}]}], 
          "\[IndentingNewLine]", "]"}], ",", "arrSimulation"}], "]"}], ",", 
       "0"}], "]"}]}]}], "\[IndentingNewLine]", "\[IndentingNewLine]", 
   "]"}]}]], "Input"],

Cell[BoxData[
 RowBox[{
  RowBox[{"findCellDivisionsInTimeRange", "[", 
   RowBox[{"arrSimulation_", ",", "timeRange_", ",", "minNumOfCellsInRoot_"}],
    "]"}], ":=", 
  RowBox[{"Module", "[", 
   RowBox[{
    RowBox[{"{", 
     RowBox[{"baseLocation", ",", "cellDivs"}], "}"}], ",", 
    "\[IndentingNewLine]", "\[IndentingNewLine]", 
    RowBox[{
     RowBox[{"cellDivs", " ", "=", " ", 
      RowBox[{"findCellDivisions", "[", 
       RowBox[{"arrSimulation", ",", "minNumOfCellsInRoot"}], "]"}]}], ";", 
     "\[IndentingNewLine]", "\[IndentingNewLine]", 
     RowBox[{"(*", 
      RowBox[{"(*", 
       RowBox[{
       "now", " ", "change", " ", "the", " ", "direction", " ", "of", " ", 
        "the", " ", "root", " ", "growth"}], "*)"}], "\[IndentingNewLine]", 
      RowBox[{
       RowBox[{"baseLocation", " ", "=", 
        RowBox[{"Max", "[", 
         RowBox[{"cellDivs", "[", 
          RowBox[{"[", 
           RowBox[{"All", ",", "2"}], "]"}], "]"}], "]"}]}], ";", 
       "\[IndentingNewLine]", 
       RowBox[{
        RowBox[{"cellDivs", "[", 
         RowBox[{"[", 
          RowBox[{"All", ",", "2"}], "]"}], "]"}], " ", "-=", " ", 
        "baseLocation"}], ";"}], "\[IndentingNewLine]", "*)"}], 
     "\[IndentingNewLine]", 
     RowBox[{"(*", 
      RowBox[{"now", " ", "change", " ", "direction"}], "*)"}], 
     "\[IndentingNewLine]", 
     RowBox[{
      RowBox[{"cellDivs", "[", 
       RowBox[{"[", 
        RowBox[{"All", ",", "2"}], "]"}], "]"}], " ", "=", " ", 
      RowBox[{"-", 
       RowBox[{"cellDivs", "[", 
        RowBox[{"[", 
         RowBox[{"All", ",", "2"}], "]"}], "]"}]}]}], ";", 
     "\[IndentingNewLine]", "\[IndentingNewLine]", "\[IndentingNewLine]", 
     RowBox[{"DeleteCases", "[", 
      RowBox[{
       RowBox[{"Map", "[", 
        RowBox[{
         RowBox[{"Function", "[", 
          RowBox[{
           RowBox[{"{", "curDiv", "}"}], ",", "\[IndentingNewLine]", 
           RowBox[{"If", "[", 
            RowBox[{
             RowBox[{
              RowBox[{"timeRange", " ", "\[Equal]", " ", 
               RowBox[{"{", "}"}]}], " ", 
              RowBox[{"(*", 
               RowBox[{"All", " ", "time", " ", "range"}], "*)"}], "||", " ", 
              
              RowBox[{
               RowBox[{"timeRange", "[", 
                RowBox[{"[", "2", "]"}], "]"}], "\[GreaterEqual]", " ", 
               RowBox[{"curDiv", "[", 
                RowBox[{"[", "1", "]"}], "]"}], "\[GreaterEqual]", 
               RowBox[{"timeRange", "[", 
                RowBox[{"[", "1", "]"}], "]"}]}]}], ",", 
             "\[IndentingNewLine]", 
             RowBox[{"curDiv", "[", 
              RowBox[{"[", "2", "]"}], "]"}], "\[IndentingNewLine]", ",", 
             "\[IndentingNewLine]", "Null"}], "\[IndentingNewLine]", "]"}]}], 
          "\[IndentingNewLine]", "]"}], ",", "cellDivs"}], "]"}], ",", 
       "Null"}], "]"}]}]}], "\[IndentingNewLine]", "]"}]}]], "Input"],

Cell[BoxData[
 RowBox[{
  RowBox[{"plotYeffectGrowthRateInSimulation", "[", "arrSimulation_", "]"}], ":=",
   " ", 
  RowBox[{"Module", "[", 
   RowBox[{
    RowBox[{"{", 
     RowBox[{"curPlotRange", ",", "timeCoord"}], "}"}], ",", 
    "\[IndentingNewLine]", "\[IndentingNewLine]", 
    RowBox[{"MapIndexed", "[", 
     RowBox[{
      RowBox[{"Function", "[", 
       RowBox[{
        RowBox[{"{", 
         RowBox[{"curpool", ",", "curpoolInd"}], "}"}], ",", 
        "\[IndentingNewLine]", "\[IndentingNewLine]", 
        RowBox[{
         RowBox[{"Print", "[", 
          RowBox[{"\"\<curpoolInd = \>\"", ",", 
           RowBox[{"curpoolInd", "[", 
            RowBox[{"[", "1", "]"}], "]"}]}], "]"}], ";", 
         "\[IndentingNewLine]", 
         RowBox[{"Print", "[", 
          RowBox[{"\"\<time = \>\"", ",", 
           RowBox[{"curpool", "[", 
            RowBox[{"[", "1", "]"}], "]"}]}], "]"}], ";", 
         "\[IndentingNewLine]", "\[IndentingNewLine]", 
         RowBox[{"arrorderedCells", " ", "=", " ", 
          RowBox[{"orderCells", "[", 
           RowBox[{"Cases", "[", 
            RowBox[{
             RowBox[{"curpool", "[", 
              RowBox[{"[", "2", "]"}], "]"}], ",", 
             RowBox[{"cell", "[", "__", "]"}]}], "]"}], "]"}]}], ";", 
         "\[IndentingNewLine]", 
         RowBox[{"prevcell", " ", "=", " ", 
          RowBox[{"{", "}"}]}], ";", "\[IndentingNewLine]", 
         "\[IndentingNewLine]", 
         RowBox[{"Show", "[", 
          RowBox[{"Graphics", "[", 
           RowBox[{
            RowBox[{"Flatten", "[", 
             RowBox[{"{", 
              RowBox[{"Map", "[", 
               RowBox[{
                RowBox[{"Function", "[", 
                 RowBox[{
                  RowBox[{"{", "curcell", "}"}], ",", "\[IndentingNewLine]", 
                  "\[IndentingNewLine]", 
                  RowBox[{
                   RowBox[{"retVal", " ", "=", " ", 
                    RowBox[{"{", 
                    RowBox[{
                    RowBox[{"RGBColor", "[", 
                    RowBox[{"1", ",", "0", ",", "0"}], "]"}], ",", 
                    RowBox[{"Point", "[", 
                    RowBox[{"{", 
                    RowBox[{
                    RowBox[{"curcell", "[", 
                    RowBox[{"[", "3", "]"}], "]"}], ",", 
                    RowBox[{"cellGrowthLocFunc", "[", 
                    RowBox[{"curcell", "[", 
                    RowBox[{"[", "4", "]"}], "]"}], "]"}]}], "}"}], "]"}], 
                    ",", 
                    RowBox[{"RGBColor", "[", 
                    RowBox[{"0", ",", "0", ",", "0"}], "]"}], ",", 
                    RowBox[{"If", "[", 
                    RowBox[{
                    RowBox[{"prevcell", "=!=", 
                    RowBox[{"{", "}"}]}], ",", 
                    RowBox[{"Line", "[", 
                    RowBox[{"{", 
                    RowBox[{
                    RowBox[{"{", 
                    RowBox[{
                    RowBox[{
                    RowBox[{"curcell", "[", 
                    RowBox[{"[", "3", "]"}], "]"}], "+", 
                    RowBox[{"curcell", "[", 
                    RowBox[{"[", "4", "]"}], "]"}]}], ",", 
                    RowBox[{"cellGrowthLocFunc", "[", 
                    RowBox[{"prevcell", "[", 
                    RowBox[{"[", "4", "]"}], "]"}], "]"}]}], "}"}], ",", 
                    RowBox[{"{", 
                    RowBox[{
                    RowBox[{
                    RowBox[{"curcell", "[", 
                    RowBox[{"[", "3", "]"}], "]"}], "+", 
                    RowBox[{"curcell", "[", 
                    RowBox[{"[", "4", "]"}], "]"}]}], ",", 
                    RowBox[{"cellGrowthLocFunc", "[", 
                    RowBox[{"curcell", "[", 
                    RowBox[{"[", "4", "]"}], "]"}], "]"}]}], "}"}]}], "}"}], 
                    "]"}], ",", 
                    RowBox[{"{", "}"}]}], "]"}], ",", 
                    RowBox[{"Line", "[", 
                    RowBox[{"{", 
                    RowBox[{
                    RowBox[{"{", 
                    RowBox[{
                    RowBox[{
                    RowBox[{"curcell", "[", 
                    RowBox[{"[", "3", "]"}], "]"}], "-", 
                    RowBox[{"curcell", "[", 
                    RowBox[{"[", "4", "]"}], "]"}]}], ",", 
                    RowBox[{"cellGrowthLocFunc", "[", 
                    RowBox[{"curcell", "[", 
                    RowBox[{"[", "4", "]"}], "]"}], "]"}]}], "}"}], ",", 
                    RowBox[{"{", 
                    RowBox[{
                    RowBox[{
                    RowBox[{"curcell", "[", 
                    RowBox[{"[", "3", "]"}], "]"}], "+", 
                    RowBox[{"curcell", "[", 
                    RowBox[{"[", "4", "]"}], "]"}]}], ",", 
                    RowBox[{"cellGrowthLocFunc", "[", 
                    RowBox[{"curcell", "[", 
                    RowBox[{"[", "4", "]"}], "]"}], "]"}]}], "}"}]}], "}"}], 
                    "]"}]}], "}"}]}], ";", "\[IndentingNewLine]", 
                   RowBox[{"prevcell", " ", "=", " ", "curcell"}], ";", 
                   "\[IndentingNewLine]", "\[IndentingNewLine]", "retVal"}]}],
                  "\[IndentingNewLine]", "]"}], ",", "arrorderedCells"}], 
               "]"}], "}"}], "]"}], ",", 
            RowBox[{"Axes", "\[Rule]", " ", "True"}], ",", 
            RowBox[{"ImageSize", "\[Rule]", " ", 
             RowBox[{"{", 
              RowBox[{"500", ",", "500"}], "}"}]}], ",", 
            RowBox[{"PlotRange", "\[Rule]", " ", "All"}]}], "]"}], "]"}], 
         ";"}]}], "\[IndentingNewLine]", "\[IndentingNewLine]", "]"}], ",", 
      "arrSimulation"}], "]"}]}], "\[IndentingNewLine]", "]"}]}]], "Input"],

Cell[BoxData[
 RowBox[{
  RowBox[{
   RowBox[{"plotGrowthRateInSimulation", "[", "arrSimulation_", "]"}], ":=", 
   RowBox[{"Module", "[", 
    RowBox[{
     RowBox[{"{", 
      RowBox[{
      "deltaT", ",", "prevcellGrowth", ",", "curcellGrowth", ",", 
       "posCellRad", ",", "curPlotRange", ",", "timeCoord", ",", 
       "prevarrorderedCells", ",", "arrorderedCells", ",", "arrnewcells", ",",
        "arrremovedcells", ",", "newcellspos", ",", "removedcellspos"}], 
      "}"}], ",", "\[IndentingNewLine]", "\[IndentingNewLine]", 
     RowBox[{
      RowBox[{"posCellRad", " ", "=", " ", "4"}], ";", "\[IndentingNewLine]", 
      "\[IndentingNewLine]", 
      RowBox[{"MapThread", "[", 
       RowBox[{
        RowBox[{"Function", "[", 
         RowBox[{
          RowBox[{"{", 
           RowBox[{"prevpool", ",", "curpool", ",", "curpoolInd"}], "}"}], 
          ",", "\[IndentingNewLine]", "\[IndentingNewLine]", 
          RowBox[{
           RowBox[{"Print", "[", 
            RowBox[{"\"\<curpoolInd = \>\"", ",", "curpoolInd"}], "]"}], ";", 
           "\[IndentingNewLine]", 
           RowBox[{"Print", "[", 
            RowBox[{"\"\<time = \>\"", ",", 
             RowBox[{"curpool", "[", 
              RowBox[{"[", "1", "]"}], "]"}]}], "]"}], ";", 
           "\[IndentingNewLine]", 
           RowBox[{"deltaT", " ", "=", " ", 
            RowBox[{
             RowBox[{"curpool", "[", 
              RowBox[{"[", "1", "]"}], "]"}], "-", 
             RowBox[{"prevpool", "[", 
              RowBox[{"[", "1", "]"}], "]"}]}]}], ";", "\[IndentingNewLine]", 
           "\[IndentingNewLine]", 
           RowBox[{"prevarrorderedCells", " ", "=", " ", 
            RowBox[{"orderCells", "[", 
             RowBox[{"Cases", "[", 
              RowBox[{
               RowBox[{"prevpool", "[", 
                RowBox[{"[", "2", "]"}], "]"}], ",", 
               RowBox[{"cell", "[", "__", "]"}]}], "]"}], "]"}]}], ";", 
           "\[IndentingNewLine]", 
           RowBox[{"arrorderedCells", " ", "=", " ", 
            RowBox[{"orderCells", "[", 
             RowBox[{"Cases", "[", 
              RowBox[{
               RowBox[{"curpool", "[", 
                RowBox[{"[", "2", "]"}], "]"}], ",", 
               RowBox[{"cell", "[", "__", "]"}]}], "]"}], "]"}]}], ";", 
           "\[IndentingNewLine]", "\[IndentingNewLine]", 
           RowBox[{"arrnewcells", " ", "=", " ", 
            RowBox[{"Complement", "[", 
             RowBox[{
              RowBox[{"arrorderedCells", "[", 
               RowBox[{"[", 
                RowBox[{"All", ",", "1"}], "]"}], "]"}], ",", 
              RowBox[{"prevarrorderedCells", "[", 
               RowBox[{"[", 
                RowBox[{"All", ",", "1"}], "]"}], "]"}]}], "]"}]}], ";", 
           "\[IndentingNewLine]", 
           RowBox[{"arrremovedcells", " ", "=", " ", 
            RowBox[{"Complement", "[", 
             RowBox[{
              RowBox[{"prevarrorderedCells", "[", 
               RowBox[{"[", 
                RowBox[{"All", ",", "1"}], "]"}], "]"}], ",", 
              RowBox[{"arrorderedCells", "[", 
               RowBox[{"[", 
                RowBox[{"All", ",", "1"}], "]"}], "]"}]}], "]"}]}], ";", 
           "\[IndentingNewLine]", "\[IndentingNewLine]", 
           RowBox[{"newcellspos", " ", "=", " ", 
            RowBox[{"Flatten", "[", 
             RowBox[{"Map", "[", 
              RowBox[{
               RowBox[{
                RowBox[{"Position", "[", 
                 RowBox[{
                  RowBox[{"arrorderedCells", "[", 
                   RowBox[{"[", 
                    RowBox[{"All", ",", "1"}], "]"}], "]"}], ",", "#"}], 
                 "]"}], "&"}], ",", "arrnewcells"}], "]"}], "]"}]}], ";", 
           "\[IndentingNewLine]", 
           RowBox[{"removedcellspos", " ", "=", " ", 
            RowBox[{"Flatten", "[", 
             RowBox[{"Map", "[", 
              RowBox[{
               RowBox[{
                RowBox[{"Position", "[", 
                 RowBox[{
                  RowBox[{"prevarrorderedCells", "[", 
                   RowBox[{"[", 
                    RowBox[{"All", ",", "1"}], "]"}], "]"}], ",", "#"}], 
                 "]"}], "&"}], ",", "arrremovedcells"}], "]"}], "]"}]}], ";", 
           "\[IndentingNewLine]", "\[IndentingNewLine]", 
           RowBox[{"(*", 
            RowBox[{
            "if", " ", "this", " ", "is", " ", "a", " ", "division", " ", 
             "of", " ", "cell"}], "*)"}], "\[IndentingNewLine]", 
           RowBox[{"If", "[", 
            RowBox[{
             RowBox[{
              RowBox[{
               RowBox[{"Length", "[", "arrnewcells", "]"}], "\[Equal]", " ", 
               "2"}], " ", "&&", " ", 
              RowBox[{
               RowBox[{"Length", "[", "removedcellspos", "]"}], "\[Equal]", 
               " ", "1"}]}], ",", "\[IndentingNewLine]", 
             RowBox[{"(*", 
              RowBox[{
              "add", " ", "the", " ", "length", " ", "of", " ", "second", " ",
                "cell", " ", "to", " ", "first", " ", "and", " ", "remove", 
               " ", "the", " ", "second"}], "*)"}], "\[IndentingNewLine]", 
             RowBox[{
              RowBox[{
               RowBox[{"arrorderedCells", "[", 
                RowBox[{"[", 
                 RowBox[{
                  RowBox[{"newcellspos", "[", 
                   RowBox[{"[", "1", "]"}], "]"}], ",", "posCellRad"}], "]"}],
                 "]"}], "+=", 
               RowBox[{"arrorderedCells", "[", 
                RowBox[{"[", 
                 RowBox[{
                  RowBox[{"newcellspos", "[", 
                   RowBox[{"[", "2", "]"}], "]"}], ",", "posCellRad"}], "]"}],
                 "]"}]}], ";", "\[IndentingNewLine]", "\[IndentingNewLine]", 
              RowBox[{"arrorderedCells", " ", "=", " ", 
               RowBox[{"Delete", "[", 
                RowBox[{"arrorderedCells", ",", 
                 RowBox[{"newcellspos", "[", 
                  RowBox[{"[", "2", "]"}], "]"}]}], "]"}]}], ";"}], 
             "\[IndentingNewLine]", ",", "\[IndentingNewLine]", 
             RowBox[{"(*", 
              RowBox[{"if", " ", "cell", " ", "death"}], "*)"}], 
             "\[IndentingNewLine]", 
             RowBox[{
              RowBox[{"If", "[", 
               RowBox[{
                RowBox[{
                 RowBox[{
                  RowBox[{"Length", "[", "arrnewcells", "]"}], "\[Equal]", 
                  " ", "0"}], " ", "&&", " ", 
                 RowBox[{
                  RowBox[{"Length", "[", "removedcellspos", "]"}], "\[Equal]",
                   " ", "1"}]}], ",", "\[IndentingNewLine]", 
                RowBox[{
                 RowBox[{"prevarrorderedCells", " ", "=", " ", 
                  RowBox[{"Delete", "[", 
                   RowBox[{"prevarrorderedCells", ",", 
                    RowBox[{"removedcellspos", "[", 
                    RowBox[{"[", "1", "]"}], "]"}]}], "]"}]}], ";"}], 
                "\[IndentingNewLine]", ",", "\[IndentingNewLine]", 
                RowBox[{
                 RowBox[{
                 "Print", "[", "\"\<not a cell division or death !!!\>\"", 
                  "]"}], ";"}]}], "\[IndentingNewLine]", "]"}], ";"}]}], 
            "\[IndentingNewLine]", "\[IndentingNewLine]", "]"}], ";", 
           "\[IndentingNewLine]", "\[IndentingNewLine]", 
           "\[IndentingNewLine]", 
           RowBox[{"prevcellGrowth", " ", "=", " ", 
            RowBox[{"{", "}"}]}], ";", "\[IndentingNewLine]", 
           "\[IndentingNewLine]", 
           RowBox[{"curPlotRange", " ", "=", " ", 
            RowBox[{"{", 
             RowBox[{
              RowBox[{"{", 
               RowBox[{
                RowBox[{"-", "5"}], ",", "65"}], "}"}], ",", 
              RowBox[{"{", 
               RowBox[{"0", ",", "10"}], "}"}]}], "}"}]}], ";", 
           "\[IndentingNewLine]", 
           RowBox[{"timeCoord", " ", "=", " ", 
            RowBox[{"{", 
             RowBox[{
              RowBox[{
               RowBox[{"Total", "[", 
                RowBox[{"curPlotRange", "[", 
                 RowBox[{"[", "1", "]"}], "]"}], "]"}], "/", "2"}], ",", 
              RowBox[{
               RowBox[{"curPlotRange", "[", 
                RowBox[{"[", 
                 RowBox[{"2", ",", "1"}], "]"}], "]"}], "+", 
               RowBox[{"0.9", 
                RowBox[{"(", 
                 RowBox[{
                  RowBox[{"curPlotRange", "[", 
                   RowBox[{"[", 
                    RowBox[{"2", ",", "2"}], "]"}], "]"}], "-", 
                  RowBox[{"curPlotRange", "[", 
                   RowBox[{"[", 
                    RowBox[{"2", ",", "1"}], "]"}], "]"}]}], ")"}]}]}]}], 
             "}"}]}], ";", "\[IndentingNewLine]", "\[IndentingNewLine]", 
           RowBox[{"Show", "[", 
            RowBox[{"Graphics", "[", 
             RowBox[{
              RowBox[{"Flatten", "[", 
               RowBox[{"{", 
                RowBox[{
                 RowBox[{"MapThread", "[", 
                  RowBox[{
                   RowBox[{"Function", "[", 
                    RowBox[{
                    RowBox[{"{", 
                    RowBox[{"prevTimecell", ",", "curcell"}], "}"}], ",", 
                    "\[IndentingNewLine]", "\[IndentingNewLine]", 
                    RowBox[{
                    RowBox[{"curcellGrowth", " ", "=", " ", 
                    RowBox[{
                    FractionBox["1", "deltaT"], 
                    RowBox[{"(", 
                    RowBox[{
                    RowBox[{"curcell", "[", 
                    RowBox[{"[", "posCellRad", "]"}], "]"}], "-", 
                    RowBox[{"prevTimecell", "[", 
                    RowBox[{"[", "posCellRad", "]"}], "]"}]}], ")"}]}]}], ";",
                     "\[IndentingNewLine]", "\[IndentingNewLine]", 
                    RowBox[{"retVal", " ", "=", " ", 
                    RowBox[{"{", 
                    RowBox[{
                    RowBox[{"RGBColor", "[", 
                    RowBox[{"1", ",", "0", ",", "0"}], "]"}], ",", 
                    RowBox[{"Point", "[", 
                    RowBox[{"{", 
                    RowBox[{
                    RowBox[{"curcell", "[", 
                    RowBox[{"[", "3", "]"}], "]"}], ",", "curcellGrowth"}], 
                    "}"}], "]"}], ",", 
                    RowBox[{"RGBColor", "[", 
                    RowBox[{"0", ",", "0", ",", "0"}], "]"}], ",", 
                    RowBox[{"If", "[", 
                    RowBox[{
                    RowBox[{"prevcellGrowth", "=!=", 
                    RowBox[{"{", "}"}]}], ",", 
                    RowBox[{"Line", "[", 
                    RowBox[{"{", 
                    RowBox[{
                    RowBox[{"{", 
                    RowBox[{
                    RowBox[{
                    RowBox[{"curcell", "[", 
                    RowBox[{"[", "3", "]"}], "]"}], "+", 
                    RowBox[{"curcell", "[", 
                    RowBox[{"[", "4", "]"}], "]"}]}], ",", "prevcellGrowth"}],
                     "}"}], ",", 
                    RowBox[{"{", 
                    RowBox[{
                    RowBox[{
                    RowBox[{"curcell", "[", 
                    RowBox[{"[", "3", "]"}], "]"}], "+", 
                    RowBox[{"curcell", "[", 
                    RowBox[{"[", "4", "]"}], "]"}]}], ",", "curcellGrowth"}], 
                    "}"}]}], "}"}], "]"}], ",", 
                    RowBox[{"{", "}"}]}], "]"}], ",", 
                    RowBox[{"Line", "[", 
                    RowBox[{"{", 
                    RowBox[{
                    RowBox[{"{", 
                    RowBox[{
                    RowBox[{
                    RowBox[{"curcell", "[", 
                    RowBox[{"[", "3", "]"}], "]"}], "-", 
                    RowBox[{"curcell", "[", 
                    RowBox[{"[", "4", "]"}], "]"}]}], ",", "curcellGrowth"}], 
                    "}"}], ",", 
                    RowBox[{"{", 
                    RowBox[{
                    RowBox[{
                    RowBox[{"curcell", "[", 
                    RowBox[{"[", "3", "]"}], "]"}], "+", 
                    RowBox[{"curcell", "[", 
                    RowBox[{"[", "4", "]"}], "]"}]}], ",", "curcellGrowth"}], 
                    "}"}]}], "}"}], "]"}]}], "}"}]}], ";", 
                    "\[IndentingNewLine]", 
                    RowBox[{
                    "prevcellGrowth", " ", "=", " ", "curcellGrowth"}], ";", 
                    "\[IndentingNewLine]", "\[IndentingNewLine]", 
                    "retVal"}]}], "\[IndentingNewLine]", "]"}], ",", 
                   RowBox[{"{", 
                    RowBox[{"prevarrorderedCells", ",", "arrorderedCells"}], 
                    "}"}]}], "]"}], ",", 
                 RowBox[{"Text", "[", 
                  RowBox[{
                   RowBox[{"\"\<time = \>\"", "<>", 
                    RowBox[{"ToString", "[", 
                    RowBox[{"curpool", "[", 
                    RowBox[{"[", "1", "]"}], "]"}], "]"}]}], ",", 
                   "timeCoord"}], "]"}]}], "}"}], "]"}], ",", 
              RowBox[{"Axes", "\[Rule]", " ", "True"}], ",", 
              RowBox[{"ImageSize", "\[Rule]", " ", 
               RowBox[{"{", 
                RowBox[{"500", ",", "500"}], "}"}]}]}], "]"}], "]"}], ";"}]}],
          "\[IndentingNewLine]", "\[IndentingNewLine]", "]"}], ",", 
        RowBox[{"{", 
         RowBox[{
          RowBox[{"arrSimulation", "[", 
           RowBox[{"[", 
            RowBox[{"Range", "[", 
             RowBox[{"1", ",", 
              RowBox[{
               RowBox[{"Length", "[", "arrSimulation", "]"}], "-", "1"}]}], 
             "]"}], "]"}], "]"}], ",", 
          RowBox[{"arrSimulation", "[", 
           RowBox[{"[", 
            RowBox[{"Range", "[", 
             RowBox[{"2", ",", 
              RowBox[{"Length", "[", "arrSimulation", "]"}]}], "]"}], "]"}], 
           "]"}], ",", 
          RowBox[{"Range", "[", 
           RowBox[{"2", ",", 
            RowBox[{"Length", "[", "arrSimulation", "]"}]}], "]"}]}], "}"}]}],
        "]"}]}]}], "\[IndentingNewLine]", "]"}]}], ";"}]], "Input"]
}, Open  ]],

Cell[CellGroupData[{

Cell[TextData[StyleBox["Initial data",
 FontSize->14,
 FontColor->RGBColor[1, 0, 0]]], "Title",
 CellChangeTimes->{{3.466691556832567*^9, 3.4666915677595673`*^9}, {
  3.4666917310075674`*^9, 3.466691735740567*^9}, {3.4666931014865675`*^9, 
  3.466693103748567*^9}}],

Cell[BoxData[
 RowBox[{
  RowBox[{
   RowBox[{
    RowBox[{"createInitialCells", "[", "numIniCells_", "]"}], ":=", 
    RowBox[{"Module", "[", 
     RowBox[{
      RowBox[{"{", 
       RowBox[{
       "arrCellIniRads", ",", "arrCellIniLocs", ",", "curPos", " ", ",", " ", 
        "nextPos", ",", "inipool"}], "}"}], ",", "\[IndentingNewLine]", 
      RowBox[{
       RowBox[{"curPos", " ", "=", " ", 
        RowBox[{"nextPos", " ", "=", " ", "0"}]}], ";", "\[IndentingNewLine]",
        "\[IndentingNewLine]", 
       RowBox[{"arrCellIniRads", " ", "=", " ", 
        RowBox[{"Table", "[", 
         RowBox[{
          RowBox[{"Random", "[", 
           RowBox[{"Real", ",", 
            RowBox[{"{", 
             RowBox[{"0.3", ",", "0.65"}], "}"}]}], "]"}], ",", 
          RowBox[{"{", "numIniCells", "}"}]}], "]"}]}], ";", 
       "\[IndentingNewLine]", 
       RowBox[{"arrCellIniLocs", " ", "=", " ", 
        RowBox[{"Map", "[", 
         RowBox[{
          RowBox[{"Function", "[", 
           RowBox[{
            RowBox[{"{", "curCellIniRad", "}"}], ",", 
            RowBox[{
             RowBox[{"curPos", " ", "=", " ", 
              RowBox[{"nextPos", "-", "curCellIniRad"}]}], ";", 
             RowBox[{"nextPos", "-=", " ", 
              RowBox[{"2", "curCellIniRad"}]}], ";", " ", "curPos"}]}], " ", 
           "]"}], ",", "arrCellIniRads"}], "]"}]}], ";", 
       "\[IndentingNewLine]", "\[IndentingNewLine]", 
       RowBox[{"(*", 
        RowBox[{
        "make", " ", "all", " ", "of", " ", "the", " ", "location", " ", 
         "positive"}], "*)"}], "\[IndentingNewLine]", 
       RowBox[{"arrCellIniLocs", "+=", " ", 
        RowBox[{"-", 
         RowBox[{"Last", "[", "arrCellIniLocs", "]"}]}]}], ";", 
       "\[IndentingNewLine]", "\[IndentingNewLine]", 
       RowBox[{"inipool", " ", "=", " ", 
        RowBox[{"MapThread", "[", 
         RowBox[{
          RowBox[{"Function", "[", 
           RowBox[{
            RowBox[{"{", 
             RowBox[{"curCellIniPos", ",", "curCellIniRad", ",", "i"}], "}"}],
             ",", 
            RowBox[{"cell", "[", 
             RowBox[{
              RowBox[{"-", "i"}], ",", "1", 
              RowBox[{"(*", 
               RowBox[{"mode", " ", "growth"}], "*)"}], ",", "curCellIniPos", 
              ",", "curCellIniRad", ",", "0", ",", "0", ",", 
              RowBox[{"If", "[", 
               RowBox[{
                RowBox[{"i", "\[Equal]", "1"}], ",", "gShootID", ",", 
                RowBox[{"-", 
                 RowBox[{"(", 
                  RowBox[{"i", "-", "1"}], ")"}]}]}], "]"}], ",", 
              RowBox[{"If", "[", 
               RowBox[{
                RowBox[{"i", "\[Equal]", "numIniCells"}], ",", "gGroundID", 
                ",", 
                RowBox[{"-", 
                 RowBox[{"(", 
                  RowBox[{"i", "+", "1"}], ")"}]}]}], "]"}]}], "]"}]}], "]"}],
           ",", 
          RowBox[{"{", 
           RowBox[{"arrCellIniLocs", ",", "arrCellIniRads", ",", 
            RowBox[{"Range", "[", 
             RowBox[{"1", ",", 
              RowBox[{"Length", "[", "arrCellIniLocs", "]"}]}], "]"}]}], 
           "}"}]}], "]"}]}], ";", "\[IndentingNewLine]", 
       "\[IndentingNewLine]", 
       RowBox[{"(*", 
        RowBox[{
        "set", " ", "the", " ", "Auxin", " ", "level", " ", "in", " ", "the", 
         " ", "cells"}], "*)"}], "\[IndentingNewLine]", 
       RowBox[{
        RowBox[{"inipool", "[", 
         RowBox[{"[", 
          RowBox[{"All", ",", "cellAuxinIndex"}], "]"}], "]"}], " ", "=", " ",
         
        RowBox[{"Map", "[", 
         RowBox[{
          RowBox[{"Function", "[", 
           RowBox[{
            RowBox[{"{", "curCellIniPos", "}"}], ",", 
            RowBox[{"N", "[", 
             RowBox[{"30", "*", 
              RowBox[{"Exp", "[", 
               RowBox[{"-", 
                SuperscriptBox[
                 RowBox[{"(", 
                  RowBox[{"4", "-", "curCellIniPos"}], ")"}], "2"]}], "]"}]}],
              "]"}]}], "]"}], " ", ",", "arrCellIniLocs"}], "]"}]}], ";", 
       "\[IndentingNewLine]", 
       RowBox[{"(*", 
        RowBox[{"N", "[", 
         RowBox[{"Exp", "[", 
          RowBox[{"-", 
           SuperscriptBox[
            RowBox[{"(", 
             RowBox[{"2", "-", "curCellIniPos"}], ")"}], "2"]}], "]"}], "]"}],
         "*)"}], "\[IndentingNewLine]", "\[IndentingNewLine]", 
       RowBox[{"ListPlot", "[", 
        RowBox[{
         RowBox[{"inipool", "[", 
          RowBox[{"[", 
           RowBox[{"All", ",", "cellAuxinIndex"}], "]"}], "]"}], ",", 
         RowBox[{"PlotJoined", "\[Rule]", " ", "True"}]}], "]"}], ";", 
       "\[IndentingNewLine]", "\[IndentingNewLine]", "inipool"}]}], 
     "\[IndentingNewLine]", "]"}]}], ";"}], "\[IndentingNewLine]"}]], "Input"],

Cell[BoxData[
 RowBox[{
  RowBox[{"runRootSimulation", "[", "inNumSimulations_", "]"}], ":=", 
  RowBox[{"Module", "[", 
   RowBox[{
    RowBox[{"{", "curinipool", "}"}], ",", "\[IndentingNewLine]", 
    "\[IndentingNewLine]", 
    RowBox[{
     RowBox[{"If", "[", 
      RowBox[{"yIsActive", ",", "\[IndentingNewLine]", 
       RowBox[{
        RowBox[{"Print", "[", "\"\<Y is active!!\>\"", "]"}], ";"}], 
       "\[IndentingNewLine]", ",", "\[IndentingNewLine]", 
       RowBox[{
        RowBox[{"Print", "[", "\"\<Y is NOT active!!\>\"", "]"}], ";"}]}], 
      "\[IndentingNewLine]", "]"}], ";", "\[IndentingNewLine]", 
     "\[IndentingNewLine]", 
     RowBox[{"Table", "[", "\[IndentingNewLine]", 
      RowBox[{
       RowBox[{
        RowBox[{"SeedRandom", "[", "indexSim", "]"}], ";", 
        RowBox[{"(*", 
         RowBox[{
         "change", " ", "this", " ", "number", " ", "in", " ", "order", " ", 
          "to", " ", "get", " ", "different", " ", "simulations"}], "*)"}], 
        "\[IndentingNewLine]", "\[IndentingNewLine]", 
        RowBox[{"Print", "[", 
         RowBox[{
         "\"\<********************* indexSim = \>\"", ",", "indexSim"}], 
         "]"}], ";", "\[IndentingNewLine]", "\[IndentingNewLine]", 
        RowBox[{"curinipool", " ", "=", " ", 
         RowBox[{"createInitialCells", "[", "gNumIniCells", "]"}]}], ";", 
        "\[IndentingNewLine]", 
        RowBox[{"aiIni", " ", "=", " ", "gInfluxInitialVal"}], ";", 
        "\[IndentingNewLine]", 
        RowBox[{"AppendTo", "[", 
         RowBox[{"curinipool", ",", 
          RowBox[{"auxinInfux", "[", 
           RowBox[{"aiIni", ",", "0"}], "]"}]}], "]"}], ";", 
        "\[IndentingNewLine]", "\[IndentingNewLine]", 
        RowBox[{"grammarNumberOfDynamicObjID", " ", "=", " ", 
         RowBox[{"gNumIniCells", "+", "1"}]}], ";", "\[IndentingNewLine]", 
        RowBox[{"debug", " ", "=", " ", "False"}], ";", "\[IndentingNewLine]",
         
        RowBox[{"debugTiming", " ", "=", " ", 
         RowBox[{"debugTiming1", " ", "=", "  ", "False"}]}], ";", 
        "\[IndentingNewLine]", 
        RowBox[{"debugPrintODE", " ", "=", " ", "False"}], ";", 
        "\[IndentingNewLine]", "\[IndentingNewLine]", 
        RowBox[{"gGrowthModelMult", " ", "=", " ", "1"}], ";", " ", 
        RowBox[{"(*", 
         RowBox[{
         "this", " ", "should", " ", "be", " ", "1", " ", "for", " ", "a", 
          " ", "growth", " ", 
          RowBox[{"model", ".", " ", "If"}], " ", "0", " ", "the", " ", 
          "root", " ", "does", " ", "not", " ", 
          RowBox[{"grow", "!"}]}], "*)"}], "\[IndentingNewLine]", 
        "\[IndentingNewLine]", 
        RowBox[{"executeGrammar", "[", 
         RowBox[{
         "gRootGrowth", ",", "curinipool", ",", "100", ",", "False", ",", 
          RowBox[{"saveAllSimulation", "\[Rule]", " ", "True"}], ",", 
          RowBox[{
          "maxDerivationTimeBetweenSimSteps", "\[Rule]", " ", "10000"}]}], 
         "]"}], ";", "\[IndentingNewLine]", 
        RowBox[{"arrSimulation", " ", "=", " ", 
         RowBox[{"getSimulationStruct", "[", "]"}]}], ";", 
        "\[IndentingNewLine]", "\[IndentingNewLine]", 
        RowBox[{"arrSimulation", ">>", 
         RowBox[{"(", 
          RowBox[{"\"\<arrSimulation\>\"", "<>", 
           RowBox[{"ToString", "[", "indexSim", "]"}]}], ")"}]}], ";"}], 
       "\[IndentingNewLine]", "\[IndentingNewLine]", ",", 
       RowBox[{"{", 
        RowBox[{"indexSim", ",", "1", ",", "inNumSimulations"}], "}"}]}], 
      "]"}]}]}], "\[IndentingNewLine]", "\[IndentingNewLine]", 
   "]"}]}]], "Input",
 CellChangeTimes->{{3.4666930789895673`*^9, 3.466693079622567*^9}}],

Cell[BoxData[
 RowBox[{
  RowBox[{"findCellDivisionInAllSims", "[", "minNumOfCellsInRoot_", "]"}], ":=",
   
  RowBox[{"Module", "[", 
   RowBox[{
    RowBox[{"{", 
     RowBox[{"totalCellDivs", ",", "arrSimulation", ",", "allDivs"}], "}"}], 
    ",", "\[IndentingNewLine]", "\[IndentingNewLine]", 
    RowBox[{
     RowBox[{"totalCellDivs", " ", "=", " ", 
      RowBox[{"Flatten", "[", 
       RowBox[{"Table", "[", "\[IndentingNewLine]", 
        RowBox[{
         RowBox[{
          RowBox[{"arrSimulation", "=", 
           RowBox[{"<<", " ", 
            RowBox[{"(", 
             RowBox[{"\"\<arrSimulation\>\"", "<>", 
              RowBox[{"ToString", "[", "indexSim", "]"}]}], ")"}]}]}], ";", 
          "\[IndentingNewLine]", "\[IndentingNewLine]", 
          RowBox[{"allDivs", " ", "=", " ", 
           RowBox[{"findCellDivisionsInTimeRange", "[", 
            RowBox[{"arrSimulation", ",", 
             RowBox[{"{", "}"}], ",", "minNumOfCellsInRoot"}], "]"}]}], ";", 
          "\[IndentingNewLine]", "\[IndentingNewLine]", "allDivs"}], 
         "\[IndentingNewLine]", ",", 
         RowBox[{"{", 
          RowBox[{"indexSim", ",", "1", ",", "gNumSimulations"}], "}"}]}], 
        "]"}], "]"}]}], ";", "\[IndentingNewLine]", "\[IndentingNewLine]", 
     "\[IndentingNewLine]", 
     RowBox[{"Histogram", "[", "totalCellDivs", "]"}]}]}], 
   "\[IndentingNewLine]", "]"}]}]], "Input"],

Cell[CellGroupData[{

Cell[BoxData[
 RowBox[{
  RowBox[{"Options", "[", "plotRootSimulation", "]"}], "=", 
  RowBox[{"{", 
   RowBox[{
    RowBox[{"exportToFile", "\[Rule]", " ", "True"}], ",", 
    "\[IndentingNewLine]", 
    RowBox[{"useGlobalSimulationRange", "\[Rule]", " ", "True"}], 
    RowBox[{"(*", 
     RowBox[{"True", " ", "-", " ", 
      RowBox[{
      "find", " ", "the", " ", "range", " ", "of", " ", "values", " ", "over",
        " ", "the", " ", "whole", " ", "simulation", " ", "and", " ", "plot", 
       " ", "every", " ", "step", " ", "according", " ", "to", " ", "this", 
       " ", 
       RowBox[{"range", ".", " ", "False"}]}], " ", "-", " ", 
      RowBox[{
      "Each", " ", "step", " ", "is", " ", "plotted", " ", "according", " ", 
       "to", " ", "its", " ", "own", " ", "range"}]}], " ", "*)"}], ",", 
    RowBox[{"plotStyle", "\[Rule]", " ", "1"}]}], 
   RowBox[{"(*", 
    RowBox[{
     RowBox[{"1", "-", 
      RowBox[{"connected", " ", "points"}]}], ",", 
     RowBox[{"2", " ", "-", "  ", 
      RowBox[{"connected", " ", "straight", " ", "bars"}]}]}], "*)"}], 
   "}"}]}]], "Input"],

Cell[BoxData[
 RowBox[{"{", 
  RowBox[{
   RowBox[{"exportToFile", "\[Rule]", "True"}], ",", 
   RowBox[{"useGlobalSimulationRange", "\[Rule]", "True"}], ",", 
   RowBox[{"plotStyle", "\[Rule]", "1"}]}], "}"}]], "Output"]
}, Open  ]],

Cell[BoxData[
 RowBox[{
  RowBox[{"plotRootSimulation", "[", 
   RowBox[{"indexSim_", ",", 
    RowBox[{"opt___", "?", "OptionQ"}]}], "]"}], ":=", 
  RowBox[{"Module", "[", 
   RowBox[{
    RowBox[{"{", 
     RowBox[{
     "curexportToFile", ",", "curuseGlobalSimulationRange", ",", 
      "curplotStyle", ",", "curPlotrange"}], "}"}], ",", 
    "\[IndentingNewLine]", "\[IndentingNewLine]", 
    RowBox[{
     RowBox[{
      RowBox[{
       RowBox[{"{", 
        RowBox[{
        "curexportToFile", ",", "curuseGlobalSimulationRange", ",", 
         "curplotStyle"}], "}"}], "  ", "=", " ", 
       RowBox[{
        RowBox[{
         RowBox[{"{", 
          RowBox[{
          "exportToFile", ",", "useGlobalSimulationRange", ",", "plotStyle"}],
           "}"}], "/.", " ", 
         RowBox[{"{", "opt", "}"}]}], "/.", 
        RowBox[{"Options", "[", "plotRootSimulation", "]"}]}]}], ";"}], ";", 
     "\[IndentingNewLine]", "\[IndentingNewLine]", 
     RowBox[{"Print", "[", 
      RowBox[{
      "\"\<{curexportToFile,curuseGlobalSimulationRange,curplotStyle} = \>\"",
        ",", 
       RowBox[{"{", 
        RowBox[{
        "curexportToFile", ",", "curuseGlobalSimulationRange", ",", 
         "curplotStyle"}], "}"}]}], "]"}], ";", "\[IndentingNewLine]", 
     "\[IndentingNewLine]", 
     RowBox[{"arrSimulation", "=", 
      RowBox[{"<<", " ", 
       RowBox[{"(", 
        RowBox[{"\"\<arrSimulation\>\"", "<>", 
         RowBox[{"ToString", "[", "indexSim", "]"}]}], ")"}]}]}], ";", 
     "\[IndentingNewLine]", "\[IndentingNewLine]", 
     RowBox[{"curPlotrange", " ", "=", " ", 
      RowBox[{"{", "}"}]}], ";", "\[IndentingNewLine]", 
     RowBox[{"If", "[", 
      RowBox[{"curuseGlobalSimulationRange", ",", "\[IndentingNewLine]", 
       RowBox[{
        RowBox[{"curPlotrange", " ", "=", " ", 
         RowBox[{"rangeOfSimulation", "[", "arrSimulation", "]"}]}], ";", 
        "\[IndentingNewLine]", 
        RowBox[{"Print", "[", 
         RowBox[{"\"\<curPlotrange = \>\"", ",", "curPlotrange"}], "]"}], 
        ";"}]}], "\[IndentingNewLine]", "]"}], ";", "\[IndentingNewLine]", 
     "\[IndentingNewLine]", 
     RowBox[{"plotAllConcentrationInSimulation", "[", 
      RowBox[{"arrSimulation", ",", 
       RowBox[{"plotrange", "\[Rule]", " ", "curPlotrange"}], ",", " ", 
       RowBox[{"exportToFile", "\[Rule]", " ", "curexportToFile"}], ",", 
       RowBox[{"plotStyle", "\[Rule]", " ", "curplotStyle"}]}], "]"}], 
     ";"}]}], "\[IndentingNewLine]", "]"}]}]], "Input"]
}, Open  ]]
},
WindowSize->{1272, 700},
WindowMargins->{{0, Automatic}, {Automatic, 0}},
FrontEndVersion->"6.0 for Microsoft Windows (32-bit) (February 7, 2008)",
StyleDefinitions->"Default.nb"
]
(* End of Notebook Content *)

(* Internal cache information *)
(*CellTagsOutline
CellTagsIndex->{}
*)
(*CellTagsIndex
CellTagsIndex->{}
*)
(*NotebookFileOutline
Notebook[{
Cell[CellGroupData[{
Cell[590, 23, 295, 5, 56, "Title"],
Cell[888, 30, 434, 13, 31, "Input"]
}, Open  ]],
Cell[CellGroupData[{
Cell[1359, 48, 218, 4, 56, "Title"],
Cell[1580, 54, 301, 8, 31, "Input"],
Cell[1884, 64, 91, 2, 31, "Input"],
Cell[1978, 68, 92, 2, 31, "Input"],
Cell[2073, 72, 4208, 105, 861, "Input"],
Cell[6284, 179, 96, 2, 31, "Input"],
Cell[6383, 183, 219, 5, 47, "Input"],
Cell[6605, 190, 723, 20, 172, "Input"],
Cell[7331, 212, 448, 12, 72, "Input"],
Cell[7782, 226, 271, 7, 31, "Input"],
Cell[8056, 235, 2468, 70, 283, "Input"],
Cell[CellGroupData[{
Cell[10549, 309, 187, 5, 31, "Input"],
Cell[10739, 316, 6984, 372, 186, 4629, 330, "GraphicsData", "PostScript", \
"Graphics"],
Cell[17726, 690, 134, 4, 30, "Output"]
}, Open  ]],
Cell[17875, 697, 230, 5, 31, "Input"],
Cell[18108, 704, 2563, 66, 323, "Input"],
Cell[CellGroupData[{
Cell[20696, 774, 194, 5, 31, "Input"],
Cell[20893, 781, 6012, 302, 186, 3781, 262, "GraphicsData", "PostScript", \
"Graphics"],
Cell[26908, 1085, 134, 4, 30, "Output"]
}, Open  ]],
Cell[27057, 1092, 180, 4, 31, "Input"],
Cell[27240, 1098, 308, 8, 72, "Input"],
Cell[27551, 1108, 414, 13, 38, "Input"],
Cell[27968, 1123, 90, 2, 31, "Input"],
Cell[28061, 1127, 88, 2, 31, "Input"],
Cell[28152, 1131, 440, 12, 31, "Input"],
Cell[28595, 1145, 372, 10, 31, "Input"],
Cell[28970, 1157, 469, 12, 72, "Input"],
Cell[29442, 1171, 303, 9, 31, "Input"],
Cell[29748, 1182, 728, 21, 172, "Input"]
}, Open  ]],
Cell[CellGroupData[{
Cell[30513, 1208, 267, 5, 56, "Title"],
Cell[30783, 1215, 17710, 410, 1388, "Input"]
}, Open  ]],
Cell[CellGroupData[{
Cell[48530, 1630, 277, 5, 56, "Title"],
Cell[48810, 1637, 2117, 50, 432, "Input"],
Cell[50930, 1689, 7146, 166, 452, "Input"],
Cell[58079, 1857, 5710, 129, 452, "Input"],
Cell[63792, 1988, 1506, 37, 232, "Input"],
Cell[65301, 2027, 3468, 86, 372, "Input"],
Cell[CellGroupData[{
Cell[68794, 2117, 547, 15, 31, "Input"],
Cell[69344, 2134, 397, 8, 22, "Message"],
Cell[69744, 2144, 223, 6, 30, "Output"]
}, Open  ]],
Cell[69982, 2153, 1150, 24, 112, "Input"],
Cell[71135, 2179, 17780, 384, 1472, "Input"],
Cell[88918, 2565, 4867, 109, 532, "Input"],
Cell[93788, 2676, 2935, 72, 412, "Input"],
Cell[96726, 2750, 5757, 129, 452, "Input"],
Cell[102486, 2881, 14148, 315, 1207, "Input"]
}, Open  ]],
Cell[CellGroupData[{
Cell[116671, 3201, 265, 5, 56, "Title"],
Cell[116939, 3208, 4794, 118, 462, "Input"],
Cell[121736, 3328, 3653, 77, 652, "Input"],
Cell[125392, 3407, 1401, 32, 272, "Input"],
Cell[CellGroupData[{
Cell[126818, 3443, 1103, 26, 72, "Input"],
Cell[127924, 3471, 221, 5, 30, "Output"]
}, Open  ]],
Cell[128160, 3479, 2500, 60, 332, "Input"]
}, Open  ]]
}
]
*)

(* End of internal cache information *)
